# Supplementary material for: Attention-Deficit/Hyperactivity Disorder and Lifestyle-Related Behaviors in Children
Source: PLoS One. 2016 Sep 22;11(9):e0163434. doi: 10.1371/journal.pone.0163434 (PMC5033471; doi:10.1371/journal.pone.0163434)
Supplement: S1 Data — (XLS) [file pone.0163434.s001.xls]

## Sheet: primaryadhdallplosone
SCHOOL	GRADE	CLASS	GENDER	E201	E202	E203	E204	E205	E206	E207	E208	E209	E210	E211	E212	E213	E3	E4	E5	E6	E7	E8	E10	E1101	E1102	E1103	E1104	E1105	E1106	E1107	E12	E1301	E1302	E1303	E1401	E1402	E1403	E1501	E1601	E1701	E1801	E1901	E23	E2501	E2502	E2503	E2504	E2505	E2506
1	3	1	1	4	2	3	1	1	2	2	1	2	1	1	3	2	2	1	2	2	2	4	2	3	2	3	2	4	4	2	1	1	1	2	1	1	2	2	2	1	1	1	2	1	1	2	1	2	1
1	3	1	1	5	5	5	1	5	5	5	5	5	1	2	1	5	5	3	3	3	1	2	5	3	3	3	3	3	2	2		1	1	1	1	1	1	2	2	2	2	2	1	1	1	2	2	2	3
1	3	1	1							3							4	1	2	3	3	3	3												3	3	3	2	3	1	2	1	3	2	2	2	2	2	2
1	3	1	1	3	4	5	1	4	2	2	2	3	1	5	1		4	2	2	5	4	4	5	3	3	3	3	3	5	5		1	1	1	1	1	1	2	2	1	1	2	2	1	2	2	2	2	2
1	3	1	1	2	5	3	1	2	1	3	1	5	1	1	1		5	2	1	3	1	5	5	4	4	4	4	5	2	2		2	1	1	3	2	1	2	2	1	1	2	1	1	1	1	1	1	1
1	3	1	1	3	2	1	2	2	1	3	3	4	1	1	1	1	5	3	2	3	4	3	3	3	3	2	4	5	3	2	1	1	1	1	1	1	1	2	2	2	1	2	2	1	1	1	2	1	2
1	3	1	1	5	3	5	5	4	2	3	2	4	3	1			4	1	2	5	3	3	3	3	3	4	2	2	3	5		1	1	1	1	1	1	2	2	1	1	1	1	1	1	1	1	1	2
1	3	1	1	4	5	5	1	1	2	3	1	5	1	1	1		5	4	4	5	5	5	5	5	5	5	5	5	5	5	1	1	1	1	1	2	1	2	2	3	1	3	3	2	2	2	1	1	1
1	3	1	1	1	3	5	1	1	1	3	1	4	1	2	1	4	2	2	1	1	2	3	2	2	3	2	3	3	4	4	1	1	1	1	1	1	1	1	1	1	1	2	1	1	1	1	1	1	1
1	3	1	1	2	3			4									2	1	1	1	1	2	3	3	3	2	3	2	4	4	1	1	2	2	1	2	2	2	2	1	2	2	1	1	1	2	3	3	2
1	3	1	1		2	2	5	4	3	3	2	4	1	4	1		4	3	2	3	3	3	3	3	3	3	3	5	5	2		1	1	1	1	1	1	2	2	1	1	1	1	2	1	1	1	1	2
1	3	1	1	4	5	5	1	1	3	3	1	4	1	1	1	5	5	2	2	3	1	3	3	3	4	2	4	4	4	4		1		4	2		2	1	1	1	1	1	1	2	1	1	1	1	1
1	3	1	1		5	5	3	4	3	3	2	5	1	2	1		5	4	2	5	4	5	5	3	3	4	3	3	2	3	1	1	1	1	2	2	1	2	2	1	1	1	1	1	1	2	2	1	3
1	3	1	2	3	5	4	1	5	3	3	3	2	1	3	2	2	5	1	2	4	1	3	2	3	2	3	2	4	3		1				1			2	1	1	1	1	2	1	1	1	1	1	2
1	3	1	2	4	3	5	5	4	1	1	2	2	1	2	5		2	3	1	5	3	4	2	3	5	2	5	3	2	1		4	1	3	3	1	3	3	3	2	2	2	3	3	2	5	4	3	4
1	3	1	2	5	3	3	1	5	1	1	1	4	1	3	5		5	1	1	3	5	5	2	3	4	3	3	4	5	5		1	1	1	2	1	2	3	3	1	1	2	2	1	1	1	2	1	2
1	3	1	2	3	3	3	3	3	3	3	3						5	2	2	3	2	4	5	3	3	3	3	3			1	1	1	1	1	1	1	2	2	2	1	2	2	2	2	2	1	1	1
1	3	1	2	5	3		2	1	1	1	1	4	1	1	1		4	1	1	5				3	3	3	3	3	2	2		1	1	1	3	2	1	2	2	2	1	2	2	1	2	2	1	1	2
1	3	1	2	3	5	2	1	2	1	1	1	4	1	1	1	5	5	1		5	2	2	2	3	3	3	3	3	2	2	1	1	1	1	2	1	1	2	2	1	1	2	2	1	1	1	1	3
1	3	1	2	5	2	5	5	4	1	1	4	5	2	1	3	4	5	1	2	3	1	3	5	3	2	4	3	5	5	4	1	1	1	1	2	1	1	1	1	1	1	1	1	1	1	1	1	1	1
1	3	2	1	2	4	3	1	1	2	3	3	2	1	2	1	1	5	1	2	3	4	2	4	3	4	3	2	3	4	4		3	2	4	4	3	2	3	3	2	1	1	1	1	1	2	1	1	1
1	3	2	1	3	2	1	2	3	2	2	3	1	1	2	1	2	5	2	2	3	3	3	2	2	2	2	2	2	5	5	1	1	1	1	1	1	1	2	2	1	1	1	1	1	2	2	1	1	2
1	3	2	1	2	2	4	4	3	2	1	2	1	2	1	1		5	3	1	3	2	2	1	2	1	4	3	4	5	5		1	1	1	2	1	4	2	3	3	4	1	3	1	1	2	1	3	3
1	3	2	1	2	2	3	2	3	1	2	1	2	1	1	1		4	1	1	1	1	1	1	2	2	2	2	2	2	2	1	1	1	1	5	1	3	3	2	1	1	2	3	1	1	1	1	1	3
1	3	2	1	4	2	2	1	5	2	2	1	1	2	5	1	2	5	3	4	3	3	5	3	3	2	3	4	5	4	5	2	1	1	1	1	1	1	2	1	2	1	1	2	1	1	2	1	2	1
1	3	2	1	4	2	1	1	5	5	5	5	1	2	3	1		5	1	1	1	4	5	5	2	3	3	4	4	5	5	1	2	1	2	1	1	1	1	1	1	1	1	1	1	1	1	1	2	2
1	3	2	1	1	2	1	1	1	1	2	1	1	1	2		1	5	1	2	1	1	1	2	2	2	2	2	2	2	2	1	1	1	2	2	1	3	2	2	1	1	2	1	3	2	3	2	3	2
1	3	2	1	4	5	5	3	5	3	4	4	3	2	5	1		5	2	1	5	4	3	4	2	3	3	2	4	5	5	1	2	1	1	2	2	3	1	1	1	1	2	1	1	1	1	1	1	2
1	3	2	1	1	3	4	1	2	2	1	2	1	1	1	1	1	4	1	1	2	2	2	2	3	2	4	1	4	4	3		1	1	1	1	2	2	2	3	2	1	2	1		1	2	1	1	2
1	3	2	1	4	3	4	1	2	3	1	5	1	1	5	1	1	3	1	4	3	1	2	2	2	3	1	3	4	5	5		2	1	1	2	1	1	2	3	1	1	1	1	1	1		2	2	2
1	3	2	1	5	4	2	1	3	3	3	3	2	1	3	1		5	1	5	5	2	5	5	3	2	3	3	2	4	4	2	1	1	1	3	1	2	2	2	2	1	1	1	3	2	5	1	1	2
1	3	2	1	1	2	2	1	2	1	1	1	1	1	2	1	1	4	1	3	1	1	1	2	1	2	2	2	3	5	3		1	1	1	1	1	2	2	2	2	1	2	2	1	1	1	1	2	1
1	3	2	1	2	3	4	3	2	3	2	1	1	1	2	1		5	1	3	2	2	2	2	5	3	5	3	5	5	5	1	1	1	1	1	1		2	3	3	1	1	3	1	1	3	5	1	5
1	3	2	2	2	5	2	1	5	3	2	2	2	1	2	1	1	4	1	1	1	4	3	2	3	3	4	3	4	5	5		1	1	3	2	1	4	4	3	1	1	1	2	1	2	3	1	2	2
1	3	2	2	5	5	5	5	5	5	5	5	5	5	5	5		5	5	5	5	5	5	5	5	5	5	5	5	5	5		1	1	1	1	1	1	1	1	1	1	1	1	1	1	1	1	1	1
1	3	2	2	5	3	4	2	3	1	1	2	1	1	1	5		3	2	2	1	1	3	1	2	1	3	1	4	1	1		3	1	1	4	1	3	3	2	2	1	1	2	1	1	1	1	1	1
1	3	2	2	3	2	3	1	1	2	2	3	2	1	1	3		3	3	2	3	2	3	2	3	1	4	2	5	4	5	1	1	1	1	1	1	2	3	1	1	1	1	2	1	1	2	1	1	1
1	3	2	2	2	3	3	1	1	1	1	2	1	1	2	4	4	5	3	1	5	3	4	2	2	3	3	3	5	5	5		1	1	1	3	1	1	2	1	1	1	1	2	1	1	2	1	1	1
1	3	2	2	5	2	3	1	5	1	2	5	2	1	1	5		5	1	1	5	5	5	5	3	4	1	2	5	5	5	1	3	2	3	5	3	4	4	4	4	1	1	4	2	2	5	5	5	5
1	3	2	2	1	1	1	1	2	1	1	2	1	1	2	1		5	3	1	1	1	1	5	2	1	3	2	1	4	3		1	1	1	5	1	1	2	1	1	1	2	2	1	1	1	1	1	1
1	3	2	2	5	5	5	1	3	2	2	1	1	1	2	2	1	5	4	2	5	5	4	5	4	4	4	4	4	3	3	1	4	2	3	4	2	3	2	2	1	1	1	1	1	1	2	1	1	1
1	3	2	2	2	2	3	1	3	2	2	1	1	1	1	1	2	4	1	1	3	3	2	2	2	2	2	2	2	3	3		3	1	2	1	1	1	2	2	1	1	2	1	1	1	2	2	1	2
1	3	2	2	1	5	5	1	1	1	1	1	3	1	1	1		5	4	1	1	5	5	4	4	2	3	3	4	2	2		1	1	1	1	1	1	2	3	1	1	1	1	1	1	1	1	1	1
1	3	3	1	2	5	5	5	4	1	1	1	5	1	2	1		4	4	2	5	3	4	4	3	4	3	3	2	2	2	2	2			2	1	4	2	1	2	1	1	2	2	1	1	1	1	2
1	3	3	1			4											5	2	3	2	4	5	3	2	3	2	4	5	3	2	1	1	1	1	2	1	2	2	3	2	1	1	2	1	2	2	2	3	4
1	3	3	1	3	4	5	4	3	2	2	3	1	3	1	5		4	4	3	4	2	5	3	3	3	2	4	4	4	5		2	2	1	1	2	2	2	2	2	2
1	3	3	1	2	1	2	1	1	3	2	1	1	2	1	1		3	1	1	1	1	2	2	2	2	1	2	2	3	3			2	4		4	5	2	2	2	1	2	1	1	1	3	3	5	3
1	3	3	1	5	4	5	4	3	5	4	5	4	3	5	1	1	5	4	2	4	4	4	5	3	3	2	2	3	4	3		1	1	1	1	1	1	3	1	3	1	1	1	1	1	1	1	1	1
1	3	3	1	3	5	5	1	3	2	2	3	4	1	2	1	5	5	3	3	5	5	3	4	5	5	5	5	5	2	2		1	1	1	2	1	1	2	1	1	1	2	3	2	3	2	2	1	2
1	3	3	1	4	3	4	4	5	2	5	5	5	1	1	1	5	4	1	1	5	1	1	5	2	2	2	2	5	5	5	1	4	5	5	5	5	5	4	4	2	1	1	2	1	1	1	1	1	1
1	3	3	1	2	4	5	3	2	2	3	1	1	1	2	1		5	1	5	3	4	4	5	5	5	5	5	3	2	4		2	2	3	2	3	2	3	4	4	4	4	4	5	5	5	5	5	5
1	3	3	1	5	3	2	5	5	3	4	2	3	1	5	5	2	5	2	4	5	1	2	5	2	3	1	1	1	4	2		1	1	1	2	1	2	3	2	3	3	3	2	5	3	4	2	1	3
1	3	3	1	2	1	1	1	2	1	1	1	1	1	3	1		5	1	1	1	1	2	1	3	2	1	2	2	3	3	1	1	1	1	2	1	2	2	2	1	1	1	1	1	1	1	1	1	1
1	3	3	1			5	5	5		5		2	2	5		5	5	4	4	5	1	2	3	5	2	2	3	5	5	5		1	1	1	1	1	1	1	2	4		1	2	1	1	1	1	1	1
1	3	3	1	4	5	5	1	5	4	3	4	3	1	1	3		4	4		3	3	3	2	3	2	4	2	4	3	1	1	3	1	5	3	2	5	2	2	2	1	1	2	1	1	1	1	1	1
1	3	3	1	2	5	1	3	4	4	2	1	1	2	1	1	2	4	1	2	5	3	5	3	3	2	1	4	5	2	4	1	1		1	1		1	1	2	3	1	1	1	1	1	1	1	1	1
1	3	3	1	3	5	5	1	2	2	2	2	1	1	3	1	5	5	1	2	2	1	2	2	5	4	4	5	3	3	5	2	1	1	1	2	2	2	2	4	2	1	2	2	2	2	2	2	2	5
1	3	3	2	3	3	3	1	2	1	1	5		1	3	1		5	2	1	1	3	3	3	1	1	1	1	4	4	4		1	1	1	3	3	3	2	2	1	1	1	1	2	1	2	1	1	2
1	3	3	2	3	2	1	1	2	1	1	2	2	1	4	5	5	5	1	2	4	4	3	2	3	2	3	3	5	5	5	1	1	1	1	3	2	3	2	2	2	1	1	1	1	2	2	1	2	2
1	3	3	2	5	4	3	1	2	1	1	3	2	1	1	2	1	4	1	1	3	2	3	2	2	3	1	4	2	3	1	1	1	1	1	2	1	1	1	1	1	1	1	1	1	1	1	1	1	2
1	3	3	2	2	3	2	2	1	1	1	3	3	1	5	2	5	5		1	3	5	3	3	3	5	2	4	1	2	4	1	1	1	1	3	1	2	2	2	1	1	1	2	1	1	1	2	1	2
1	3	3	2	4	4	4	1	1	1	1	1	1	1	1	1		2	4	1	1	1	1	2	3	3	1	3	1	3	4	1	1	1	1	3	1	5	2	1	2	1	2	2	1	1	2	1	2	2
1	3	3	2	5	2	3	4	1	1	1	1	2	1	1	5	5	5	1	2	3	4	2	3	1	4	4	1	1	1	4	1	4			4			2	2	1	1	1	1	5	1	1	1	1	5
1	3	3	2	5	3	5	5	4	1	1	3	2	1	5	5	5	5	1	2	5	4	5	4	5	4	1	2	5	4	5	1	1	1	1	1	1		3	2	1	1	2	2	1	1	2	1	1	2
1	3	3	2	5	5	3	1	1	4	4	1	1	1	1	5	1	3	1	2	4	4	4	5	5	5	5	5	5	5	5	1	2	2	2	2	2	2	2	2	2	2	1	1	1	1	1	1	1	1
1	3	3	2	5	3	4	1	5	1	1	4	1	2	5	5	5	5	5	2	3	5	4	2	3	2	2	3	4	2	2	2	1	1	1	1	1	1	1	1	1	1	1	2	1	2	1	1	1	1
1	3	4	1	2	2	1	3	1	1	1	2	1	1	3	1		4	3	1	3	1	3	2	2	1	1			2			1	1	1	2	2	2	2	2	2	1	1	2	1	1	1	1	1	2
1	3	4	1	3	5		4	2	2	2	1	1	1	2	1		4	1	1	2	2	2	3	2	2	2	2	2	3	4	1	2	1	2	4	1	3	2	1	2	1	1	3	3	1	4	1	5	5
1	3	4	1	5	5	5		1	2	4		1	1	1	1		5	1	1	3	2	1	2	3	3	2	3	3	2	2	1	1	1	1	5	1	1	2	1	2	1	2	1	2	1	2	2	2	3
1	3	4	1	3	4	3	2	4	2	2	5	3	1	2	1	5	5	1	1	3	5	5	1	2	3	4	4	3	5	5		2	1	1	3	1	2	4	3	1	4	1	2	1	1	1	1	3	5
1	3	4	1	2	1	2	1	1	1	1	1	1	1	1	1	2	5	2	4	3				2	2	1	3	4	3	3		4	2	1	4	2	4	4	3	3	1	2	3	1	2	2	3	2	2
1	3	4	1	3	2	5	1	1	5	1	2	1	1	4	2	3	4	2	1	4	3	1	3	2	2	3	1	4	5	5	2	2			2			2	2	2	1	3	3	1	4	3	1	2	2
1	3	4	1	5	5	4	5	1	4	3	5	2	1	4	1		5	4	4	4	3	4	3	4	3	3	3	3	4	5	1	1	1		1	2	1	2	1	1	1	1	1	1	1	1	2	2	1
1	3	4	1	1	5	5	1	1	1	3	1	1	1	1	1	5	5	1	5	5	1	2	5	3	4	3	5	5	2	2	1	1	1	1	2	1	1	2	3	2	1		2	2	1	1	1	1	2
1	3	4	1	1	2	2	1	1	3		4	1	1	5	1		4	1	1	2	2	3	1	3	3	3	4	2	4	4	2	1	3	5	1	5	5	1	2	2	1	2		2	2	1	2	1	2
1	3	4	2	2	5	5	1	1	1	1	3	1	1	2	1		5	2	2	3	2	3	2	4	3	2	2	1	5	4	2	1	1	1	1	1	1	2	2	2	1	2	2	1	1	1	1	2	2
1	3	4	1	3	4	1	1	5	1	3	2	1	1	5	1	1	4	3	3	4	1	1	1	2	1	1	2	3	4	4	1	1	1	1	2	1	1	2	1	2	1	1	1	1	1	1	1	1	2
1	3	4	2	1	1	4	1	1	1	1	1	1	1	2	1	1	3	1	1	1	1	1	1	1	1	1	1	1	3	2	2	1		1	1		1	1	1	1	1	1	1	1	1	1	1	1	1
1	3	4	2	2	4	4	1	1	1	1	1	1	1	1	1	1	5	1	3	3	5		2	2	2	2	2	2	2	2	1	1	1	1	1	1	1	1	1	1	1	1	1	1	1	1	1	1	2
1	3	4	2	5	5	5	2	4	2	2	2	2	1	3	4	5	5	4	1	5	4	5	4	3	3	3	4	4	5	5	1	1	1	1	1	1	2	2	2	2	1	2	2	3	1	4	4	4	4
1	3	4	2	3	2	3	1	1	1	1	2	1	1	3	1		5	3	1	3	4	3	2	2	3	1	2	1	3	1	1	2	1	3	4	1	3	2	2	3	1	2	2	3	4	4	2	3	1
1	3	4	2	2	2	3	3	2	3	1	1	1	1	1	3	4	5	1	2	3	3	2	1	3	1	1	2	3	4	3		1		1	1		2	3	4	2	1	2	2	1	1	2	1	3	4
1	3	4	2	2	5	2	4	2	1	1	3	1	1	3	1		4	3	3	3	3	3	3	1	2	3	3	3	4	4		1			1			3	2	1	1	1	2	1	1	2	1	1	1
1	3	4	2	5	3	5	5	3	1	1	5	2	1	4	1		5	1	1	1	1	1	3	3	2	3	2	4	4	3	1	1	1	1	1	1	1	2	2	2	1	2	1	3	1	3	1	3	2
1	3	4	2	5	2	5	5	1	2	1	3	3	1	5	1		5	1	1	3	3	4	3	3	3	2	3	4	4	4	1	1	1	1	2	1	1	2	2	2	1	3	2	2	2	2	3	2	3
1	3	4	1	1	5	5	1	1	2	5	1	1	1	1	1	1	5	3	1	3	2	4	3	3	3	3	3	2	2	2	1	5	1	1	5	1	5	3	3	2	2	2	2	3	2	2	2	5	5
1	4	1	1	3	2	2	3	5	5	5	5	4	2	3	1		5	1	1	5	3	3	5	4	2	3	4	3	5	5	1	3	2	4	3	2	3	2	4	2	1	1	1	2	1	4	3	3	3
1	4	1	1	5	4	3	2	1	3	4	2	5	1	1	1		3	1	2	3	3	5	2	2	2	2	3	4	2	5	1	1	2	3	3	2	3	2	2	1	1	2	2	1	2	3	2	2	3
1	4	1	1	3	5	4	3	5	2	2	2	2	2	4	1		3	1	1	3	3	4	3	4	4	3	3	4	5	5	1	2	1	1	1	1	1	2	2	2	1	2	2	2	3	3	1	1	1
1	4	1	1	4	2	5	5	5	4	5	5	5	1	5	1		5	4	1	5	4	2	3	2	3	1	5	5	5	5	1	1	1	1	2	1	4	1	3	1	1	1	1	1	1	2	1	1	1
1	4	1	1	3	2	1	1	4	3	1	5	4	1	1	1		5	3	1	2	1	3	2	2	3	2	3	2	2	5	1	1	1	2	1	2	2	2	2	2	1	1	3	1	1	1	1	1	2
1	4	1	1	1	4	5	5	1	4	5	5	5	5	1	1		5	1	4	2	2	3	5	2	3	4	5	5	5	5	2	4	5	5	1	4	4	1	1	3	1	1	1	5	5	5	5	5	5
1	4	1	1	2	2	3	1	4	1	2	1	4	1	1	2		5	2	2	5	5	3	3	3	3	3	3	4	4	3	1	2	1	1	2	1	1	2	2	2	1	1	1	1	1	2	1	2	2
1	4	1	1	5		3	2	3		4		3		3			5	3	2	5	3	3	5	4	5	4	5	4	5	4	2	1	1	1	2	2	1	3	4	2	1	1	2	1	1	1		1	1
1	4	1	1	2	1	5	4	1	2	2	2	4	1	1	1	2	5	1	1	4	4	5	5	3	3	4	2	3	5	5	1	1	1	1	1	1	2	1	1	1	1	1	1	1	1	1	1	2	1
1	4	1	1	4	5	5	4	5	5	3	2	2	3	5	2	5	5	2	1	3	3	5	5	3	2	4	4	3	5	5	1	1	1	3	2	2	2	4	1	1	1	2	1	2	2	3	2	3	4
1	4	1	1	2	1	1	3	2	2	3	2	4	1	3	1		5	2	1	5	3	3	3	4	3	5	4	3	4	3		2	1	2	3	2	2	1	2	1	1	1	1	1	1	2	1	1	2
1	4	1	1	3	2	4	1	2	2	2	1	2	1	1	1		4	1	2	3	1	3	2	2	3	3	3	3	3	3		2	1	1	2	2	1	2	2	2	1	1	2	1	1	1	2	2	3
1	4	1	1			3	2		4	3		5		2			3	1	1	2	2	1	3	3	2	3	4	3	4	3	1	1	2	2	2	1	2	1	1	2	1	1	3	1	3	2	2	2	3
1	4	1	2	4	3	2	1	3	2	2	2	3	1	2	3		5	2	1	3	4	3	3	3	2	4	3	5	1	4	1	1	1	1	4	2	3	3	3	2	1	2	3	4	3	3	3	2	2
1	4	1	2	2	3	2	1	1	2	1	1	3	2	2	1	4	4	1	2	4	2	3	2	3	2	1	2	4	3	4	1	1	1	1	2	1	1	2	2	2	1	3	2	1	1	2	1	1	1
1	4	1	2	3	2	2	1	3	1	1	1	4	1	4	1		5	1	1	3	1	3	2	3	3	3	3	3	3	3	2	1	2	1	1	1	1	1	1	2	1	1	2	2	1	1	1	2	1
1	4	1	2	1	2	4	1	1	1	1	1	4	1	1	1	2	5	2	2	3	3	3	2	3	1	2	1	1	4	4	1	1	1	1	1	2	2	2	1	1	1	1	2	1	2	2	2	2	2
1	4	1	2	2	4	1	1	5	1	1	3	2	1	5	1	2	4	1	2	2	1	4	2	3	3	2	1	2	3	2	2	1	2	1	1	1	2	2	2	3	1	2	1	1	1	1	1	1	2
1	4	1	2	3	4	4	1	3	2	1	4	2	2	3	1		5	1	1	4	4	4	3	3	3	3	3	4	4	4	1		1	1	1	1	1	1	1	1	1	1	1	1	1	1	1	1	1
1	4	1	2	4	2	3	2	5	1	1	3	3	1	2	1		5	2	1	3	3	4	2	3	3	4	2	3	5	5		1	1	1	2	1	1	1	1	1	1	1	1	1	1	1	2	1	2
1	4	1	2	2	2	5	1	1	1	1	2	2	1	2	1	2	4	1	1	1	1	2	2	3	3	1	1	1	3	3	2	1	1	1	2	2	3	2	2	1	1	1	2	1	1	2	1	1	1
1	4	1	2	2	2	3	1	3	1	1	1	4	1	5	5	4	5	3	1	4	3	4	2	3	3	3	4	2	3	4	1	1	1	1	2	1	1	2	2	1	1	1	1	1	1	1	2	2	2
1	4	1	2	3	5	2	1	1	1	1	3	3	1	2	1	3	5	1	1	3	1	5	3	3	3	2	1	2	4	4	1	1	2	1	2	3	3	2	1	1	1	1	2	1	2	2	2	2	2
1	4	1	2	3	2	4	1	5	2	3	3	1	2	1	3	5	4	3	2	3	3	5	5	2	3	4	1	3	5	5	1	1	1	1	1	1	1	1	2	2	1	1	1	1	1	1	1	1	1
1	4	2	1	4	3	5	1	3		2	2	1	1	1	1		5	1	2	3	1	3	2	1	1	1	5	5	4	3	1	1	1	1	2	1	2	1	1	2	1	1	1	1	1	1	1	2	2
1	4	2	1	3	2	2	1	1	3	1	1	2	1	2	1		5	2	2	3	3	3	1	1	2	1	1	1	2	2		1	1	1	1	1	1	2	1	1	1	1	1	1	1	1	1	1	1
1	4	2	1	2	5	4	1	2	2	3	3	2	2	1	1		3	1	1	3	3	3	2	2	2	2	4	4	5	5		1			3	2	3	2	2	2	1	2	2	2	2	2	2	2	2
1	4	2	1	3	4	3	1	1	2	2	2	2	1	1	1		5	4	3	3	3	2	2	2	2	2	3	3	3	4	1	1					1	1	1	2	1	1	2	1	1	1	1	1	1
1	4	2	1	1	3	3	2	1	3	3	3	2	3	1	1	2	5	1	1	3	3	2	3	4	4	4	4	4	4	4	1	3	3	2	3	3	2	2	4	1	1	1	1	2	1	2	2	2	2
1	4	2	1	4	1	3	2	4	1	3	1	2	1	1	1	2	2	1	1	1	1	1	1	2	2	2	1	3	4	4	1	1	2	2	1	2	2	2	1	1	1	1	2	1	1	1	2	2	2
1	4	2	1	5	5	4	3	2	3	2	3	2	3	3	1		5	2	1	4	3	4	3	3	2	4	3	3	5	5	1	1	1	1	3	2	2	2	2	1	1	1	1	1	1	2	1	1	2
1	4	2	1	1	3	2	3	2	4		1	2	2	4	1	3	5	1	1	3	3	3	5	3	2	3	4	4	5	5	1	1	1	1	2	2	2	2	2	1	1	1	2	2	1	2	1	2	2
1	4	2	1	1	2	4	3	2	1	2	1	1	1	1	1		5	1	1	3	2	4	2	1	1	1	3	3	4	5	1	2	1	1	5	1	3	4	1	1	1	2	1	1	2	1	1	1	5
1	4	2	1	2	5	5	2	3	4	4	1	2	3	5	1	1	5	3	1	5	4	5	4	2	2	2	2	3	3	4	1	1	1	1	1	1	1	1		1	1	1	2	1	1	1	1	2	1
1	4	2	1	3	4	5	2	2	3	4	3	2	1	3	1		5	3	3	3	1	4	4	2	3	3	5	5	4	4	2	1	1	1	2	1	1	2	2	3	1	1	2	2	3	1	1	1	1
1	4	2	1	2	3	3	4	3	3	5	2	2	2	2	2		5	1	1	2	2	2	2	3	3	2	3	4	5	5	1	2	1	2	5	5	5	2	2	1	1	2	1	1	1	2	1	1	1
1	4	2	1	2	3	2	3	1	2	4	2	2	2	1	1		5	1	1	3	2	3	3	2	1	3	2	4	3	5	1	1	2	1	1	2	1	2	1	1	1	2	2	1	2	1	1	1	2
1	4	2	1	5	5	5	4	4	5	3	2	1	2	3	1		5	3	1	2	2	2	3	2	2	2	2	3	4	4	1	1	1	1	3	1	2	1	1	1	1	2	1	2	1	2	1	2	2
1	4	2	2	3	5	4	1	2	1	3	3	4	2	4	1	5	5	3	1	3	3	3	2	3	3	3	3	3	4	5	1	1	1	1	2	1	2	1	1	1	1	1	1	1	1	1	1	1	2
1	4	2	2	1	5	5	1	1	1	1	1	1	2	1	2		4	1	1	3	1	1	1	1	1	1	1	1	1	1		1	1	1	3	2	4	1	1	1	1	1	2	2	2	2	2	2	2
1	4	2	2	3	4	3	1	2	1	1	1	1	1	1	2		4	1	1	3	1	2	2	2	2	2	2	2	3	3	1	1	1	1	3	1	3	1	1	1	1	1	2	1	1	1	1	1	1
1	4	2	2	1	2	1	1	1	1	1	1	1	1	1	1		5	1	1	1	1	1	1	2	2	2	3	3	1	1	1	1	1	1	1	1	1	2	2	1	1	2	1	1	1	2	1	1	1
1	4	2	2	5	5	5	2	2	1	2	3	3	2	2	1	5	5	1	1	5	5	5	5	4	4	4	3	5	5	5	1	1	1	1	3	3	2	2	2	1	1	2	1	1	1	1	2	1	2
1	4	2	2	2	2	4	3	5	1	1	4	5	2	3	2	5	5	1	1	5	5	5	5	3	3	3	3	3	5	5		1	1	1	2	1	1	2	2	2	1	2	2	1	1	2	1	1	2
1	4	2	2	4	3	3	2	1	1	5	5	1	1	1	1	2	5	2	3	2	1	2	2	1	1	1	2	2	3	3		1	1	1	1	2	1	2	1	1	1	1	2	1	1	1	1	1	1
1	4	2	2	5	4	3	1	5	1	1	3	2	3	3	1		5	1	1	3	2	3	2	3	2	4	3	5	5	4		2	1	1	2	1	1	1	1	1	1	1	1	1	1	1	2	1	2
1	4	2	2	3	3	3	1	3	1	1	2	1	3		2	3	5	2	1	3	4	3	3	3	3	3	4	4	3	5	1	1	1	1	2	1	1	2	1	1	1	1	1	1	1	1	1	1	1
1	4	2	2	2	2	2	3	3	2	5	5	2	2	4	5		5	1	2	3	2	3	2	2	2	2	2	4	3	5	1	1	1	1	2	1	1	1	2	1	1	1	1	1	1	1	2	1	1
1	4	2	2	2	3	5	2	3	1	2	2	1	1	2	1		5	3	1	3	3	4	3	4	3	2	3	4	5	2	1	1	1	1	2	1	1	3	2	2	1	2	2	1	1	2	1	1	2
1	4	2	2	5	5	5	1	5	1	1	2	3	3	5	5		4	1	3	3	3	4	2	3	3	2	2	4	5	5	1	2	1	1	3	2	1	2	2	2	1	1	2	2	1	2	1	2	2
1	4	2	2	2	5	5	2	2	4	2	5	2	2	4	3	4	5	1	1	3	3	3	3	2	2	3	4	4	5	5		2	2	2	2	2	2	2	1	1	1	1	1	1	1	1	2	2	1
1	4	2	1	1	4	4	1	5	2	2	2		1	2	1		5	1	1	4	4	5	4	3	2	3	4	5	5	5	1	1	1	1	3	1	2	2	1	1	1	1	2	2	1	2	1	2	2
1	4	2	1	5	5	5	1	5	2	2	2	5	1	5	1	5	4	1	1	5	4	5	4	3	3	4	3	5	5	5	2	1	1	2	2	1	3	1	1	1	1	1	1	1	1	1	1	2	2
1	4	2	2	2	5	4	1	4	3	3	1	1	1	4	2		5	4	3	3	2	4	3	2	2	2	3	4	5	5	1	1	1	1	1	2	1	2	2	1	1	1	1	1	2	1	1	1	1
1	4	3	1	1	5	5	1	1	5	5	5	5	1	1	1	5	5	2	2	1	1	1	1	1	2	3	3	3	4	4		4	3	5	1	1	1	4	4	4	4	4	1	1	1	1	1	1	1
1	4	3	1	2	1	2	1		2	3	2	3	1	1	1		2	1	1	1	2	2	4	1	1	1	1	5	5	5		2	3	1	2	4	5	1	1	1	1	1	2	2	1	5	5	2	3
1	4	3	1	2	4	5	2	3	1	4	2	3	1	1	1		5	1	1	5	3	3	2	2	2	2	2	2	4	4		1	1	1	2	3	3	2	1	2	1	1	1	1	1	1	1	1	1
1	4	3	1	3	5	3	3	5	2	1	4	1	2	2	1	1	5	3	1	3	3	3	4	3	4	4	4	4	4	4	1	1	2	2	2	2	2	1	1	1	1	1	1	1	1	1	3	2	2
1	4	3	1	5	5	5	5	5	5	5	5	5	5	5	5	5	5	1	3	1	3	4	2	1	2	3	4	5	1	3	1	1	1	1	2	2	2	2	2	1	1	1	1	1	1	1	1	1	1
1	4	3	1	3	4	5	2	3	4	4	4	4	4	2	1		5	1	1	3	3	4	3	3	3	3	3	3	3	3		3	1	3	4	1	4	1	1	1	1	1	2	1	1	1	1	5	3
1	4	3	1	3	4	3	2	2	2	3	2	5	2	5	2	3	5	1	2	3	2	3	5	3	5	5	4	3	3	2	1	2	1	1	2	2	1	2	1	1	1	1	2	2	1	2	2	1	1
1	4	3	1	5	5	5	2	4	4	5	3	4	2	5	3		5	1	2	5	4	5	5	4	4	4	4	5	5	5		2	3	3	3	5	4	2	2	1	1	1	1	1	1	2	3	1	3
1	4	3	1	2	2	3	1	2	1	1	1	2	1	1	1		4	1	3	3	1	4	4	2	3	3	2	4	3	3	1	1	1	1	1	1	2	2	2	2	1	1	1	1	2	1	1	1	2
1	4	3	1	2	3					3	2	4	5	1	1	2	3	1	1	2	1	2	1	3	3	3	3	3	2	2	1	1	5	5	1	5	5	2	2	1	1	2	1	5	1	2	1	1	5
1	4	3	1	2	3	4	1	1	2	3	1	1	2	2	1		5	1	1	2	2	3	2	2	3	3	2	4	2	2		1	1	1	1	1	1	2	2	1	1	1	1	1	1	1	1	1	2
1	4	3	1	2	3	5	1	1	1	2	2	3	1	1	1	1	5	1	1	3	1	3	2	2	3	3	2	3	2	2	2	1		1	3		4	4	2	2	1	1	2	1	4	3	1	5	5
1	4	3	1	3	5	5	1	1	2	2	2	3	1	1	1	3	5	3	2	3	3	3	3	2	3	3	3	4	4	4	1	1	1	1	2	1	2	2	2	1	1	1	1	1	2	1	1	2	2
1	4	3	2	2	2	2	2	1	1	1	1	1	1	2	1	1	5	1	1	2	1	3	2	1	3	3	2	2	1	2	1	1		1	1		3	2	2	1	1	1	2	1	1	2	1	2	2
1	4	3	2	2	4	2	1	1	1	2	2	5	1	2	5	3	5	2	1	3	2	2	1	2	4	4	2	2	3	1	1	1	1	1	2	1	1	2	1	2	1	1	2	1	1	1	1	1	2
1	4	3	2	4	5	3	3	5	2	2	3	4	1	2	3		5	2	2	2	3	2	2	2	3	2	2	1	4	4	1	1	1	1	2	1	1	2	2	1	1	1	2	1	1	1	1	1	2
1	4	3	2	5	5	5	2	1	1	1	1	1	1	5	1	1	5	1	1	3	3	3	2	2	2	2	2	3	4	4		1	1	1	2	1	2	1	1	1	1	2	1	1	1	1	1	1	2
1	4	3	2	3	2	3	1	2	2	1	3	5	1	2	4		5	2	1	2	3	4	3	2	1	1	2	3	3	4	1	1	1	1	2	1	1	2	1	2	1	1	1	2	1	1	2	2	3
1	4	3	2	4	3	4	3	2	2	3	4	2		4	3		5	1	2	3	3		2	2	2	2	2	4	4	4		2	2	1	3	3	4	3	3	2	1	1	1	1	1	2	2	1	2
1	4	3	2	2	2	2	1	2	1	1	2	1	1	1	2			2	3	3	2	2	2	1	1	1	1	1	3	2	2	1	1	1	1	1	1	2	2	1	1	1	1	1	1	1	2	2	2
1	4	3	2	1	3	4	4	2	2	1	3	2	4	4	1	1	5	5	2	4	3	2	4	3	4	2	3	4	4	3		1	1	1	1	1	1	2	2	1	1	1	1	1	1	2	1	1	1
1	4	3	2	1	4	5	2	1	1	1	2	3	1	2			4	3	1	1	2	3	3	1	1	1	1	4	3	4		1	1	2	3	1	2	3	2	2	1	2	3	2	1	3	1	3	3
1	4	3	2	3	2	2	1	4	1	2	3	5	1	1	1		5	1	1	2	4	3	2	2	1	3	2	5	4	1	1	1	1	1	2	1	2	2	1	1	1	1	1	1	1	3	1	1	2
1	4	3	2	4	1	3	1	5	3	2	5	5	2	2	5		5	1	2	3	3	4	2	3	1	2	3	1	4	2	2	1	1	1	1	1	2	2	2	2	1	1	1	1	1	1	1	1	2
1	4	3	2	3	5	5	3	2	1	2	4	5	2	5	2		5	2	2	3	3	3		2	4	2	3	3	5	4		1	2	1	3	2	3	1	1	1	1	1	1	1	1	1	1	1	1
1	4	3	2	5	5	5	4	5	4	3	5	5	4	5	5		5	4	3	4	3	4	4	3	4	4	3	5	5	5	1	1	1	1	1	1	1	2	1	1	1	1	1	1	1	1	2	1	2
1	5	1	1		3	4	2	1	2	1	1	2	1	1	1		4	3	2	2	2	3	2	3	3	3	3	2	4	3	1	1	1	1	2	1	3	2	1	2	1	2	1	2	1	1	2	3	2
1	5	1	1	1	3	5	1	4	3	3	2	4	1	1	1	5	4	1	1	3	1	4	4	5	3	3	4	2	5	5	1	2	1	3	1	2	1	2	1	1	1	1	2	1	1	1	1	1	2
1	5	1	1		2	2	1	2	1	2	2	2	1	2	1	1	5	2	1	3	2	3	3	2	2	2	2	3	3	3	1	1	1	1	1	1	1	2	2	2	2	1	2	1	1	1	2	1	2
1	5	1	1	1	5	5	1	1	2	1	1	1	1	1	1		4	2	1	3	2	3	2	3	3	3	4	4	2	1	2	1	1	2	3	2	2	2	1	2	1	2	2	2	1	1	2	1	5
1	5	1	1	3	3	2	3	5	2	3	3	2	3	3	1	3	4	1	1	4	3	3	4	2	2	2	2	2	4	4	2	2	1	3	3	4	4	3	3	2	1	2	2	1	1	1	1	2	3
1	5	1	1	1	3	3	1	3	4	3	1	1	1	1	1		5	2	4	1	2	1	3	3	4	1	5	2	2	4		1	1	1	2	1	1	2	1	2	2	1	1	1	1	3	2	1	3
1	5	1	1	2	3	4	1	1	2	1	1	3	1	1	1	1	5	3	2	3	3	2	2	2	2	2	1	2	2	2		2	3	2	2	1	2	3	3	1	1	2	2	1	1	2	2	3	4
1	5	1	1	3	4	4	2	1	3	3	2	5	2	2	1		5	3	2	5	1	5	4	4	3	4	2	5	2	2	1	1	1	1	1	2	1	2	2	1	1	2	3	1	1	2	1	2	2
1	5	1	1	2	3	5	2	4	1	2	3	2	1	1	1		3	3	2	3	3	4	2	3	3	4	4	3	2	2		2	3	3	3	3	3	2	2	1	1	2	2	2	1	3	4	4	4
1	5	1	1	1	5	5	2	3	1	3	1	4	1	1	1	1	5	1	1	5	3	4	5	2	4	3	4	5	2	3	1	5	4	5	5	4	5	3	4	1	1	2	2	5	1	5	5	5	5
1	5	1	2	3	2	3	1	5	1	2	2	4	1	2	2		5	3	1	2	3	3	3	2	2	3	3	3	4	4	1	2	1	1	2	1	1	2	1	2	1	2	2	1	1	1	2	1	1
1	5	1	1	1	2	3	1	1	2	3	4	1	1	3	1	4	4	3	3	3	3	3	2	2	3	2	3	3	1	1		3	3	3	4	2	2	2	2	2	1	2	2	3	1	2	1	1	4
1	5	1	1			3											5	3	2	2	2	3	3	3	4	2	4	2	5	3					2	1	1	2	2	1	1	1	1	1	1	2	1	1	1
1	5	1	2	2	3	3	1	1	1	1	2	3	1	1	1	3	5	1	1	3	2	3	3	3	3	2	3	3	2	2		1	1	1	1	1	1	2	1	2	1	1	2	2	2	1	2	2	2
1	5	1	1	2	3	2	1	2	2	1	3	1	1	1	1	2	3	1	2	1	1	2	2	1	2	1	2	1	3	3	1	1	1		1	2	2	2	2	1	1	2	1	2	1	2	2	2	2
1	5	1	2	3	4	2	1	4	2	3	4	2	2	1	1		3	3	1	3	3	4	4	3	2	3	3	2	2	3	2	2	1	2	2	1	1	2	2	2	1	1	2	2	1	2	2	2	2
1	5	1	2	3	3	2	2	3	2	2	1	4	1	2	1		5	1	2	3	3	5	4	2	3	3	2	4	5	3		2	1	1	2	1	2	2	2	1	1	1	2	2	1	1	1	2	1
1	5	1	2	3	4	5	1	5	2	2	2	5	1	5	1	5	5	4	4	5	5	3	5	3	3	2	3	3	4	5	1	1	1	1	2	1	1	2	1	2	1	1	2	1	1	1	2	1	2
1	5	1	2	1	5	5	1	3	1	1	2	3	1	1	1		5	3	1	3	3	2	2	1	1	2	2	2	3	4	1	1	1	1	2	1	1	2	1	2	1	1	1	2	1	1	1	1	1
1	5	1	2	1	2	1	1	1	1	1	1	2	1	1	1	1	2	1	1	1	1	1	1	1	1	1	1	1	2	2		2	1	4	1	1	4	2	2	2	2	1	2	1	2	1	1	2	1
1	5	1	2	1	1	3	2	1	1	2	2	2	1	1	1		4	1	2	1	1	1	1	1	2	2	1	1	1	1	1	2	1	1	2	1	3	3	3	1	1	1	2	3	1	2	2	2	3
1	5	1	2	2	5	2	1	2	1	1	2	1	1	1	1		4	1	1	3	1	3	2	3	3	3	3	3	1	2	1	1	1	1	2	1	1	2	1	1	1	2	1	1	1	1	1	1	2
1	5	1	2	1	2	2	1	1	1	2	1	2	1	1	1	2	5	1	2	3	3	3	1	2	1	1	2	3	3	5	1	2	1	1	3	1	2	2	2	1	1	2	2	1	1	1		2	4
1	5	1	2	1	3	3	1	1	1	2	1	3	1	1	1	1	5	2	2	2	2	3	2	2	2	2	1	2	2	2	1	1	1	1	1	1	1	1	2	1	1	1	2	1	1	1	1	1	1
1	5	1	2	2		3	2	3		1	1	4		3	1		4	2	1	3	1	3	2	3	3	3	3	3	4	4		1	1	1	1			2	2	2	1	2	2	2	2	1	1	1	1
1	5	1	2			4											4	1	1	2	1	3	2	2	2	1	2	1	3	3	2	1	2	2	2	1	5	4	4	2	1	2	3	2	2	2	2	2	2
1	5	1	1	3	4	4	2	3	3	4	2	4	2	2	1		5	1	4	2	3	3	2	3	3	2	3	4	2	2	1	2	1	1	3	5	3	3	3	3	2	2	4	2	2	3	3	2	4
1	5	1	1	2	1	3	1	3	4	4	2	5	1	1	1		5	1	1	1	1	1	3	3	3	3	3	4	2	2	1	3	3	3	4	4	4	2	3	1	1	3	2	1	1	5	1	1	1
1	5	2	1	1	3	2	1	1	1	1	1	1	1	1	1		4	1	2	3	3	2	2	2	1	3	3	3	1	2		1	1	2	1	3	4	2	1	2	1	2	2	1	1	2	3	3	2
1	5	2	1	2	3	4	1	2	1	3	1	2	1	1	1		5	1	1	3	2	3	3	2	2	2	2	2	3	3		1	1	1	2	1	3	1	1	2	1	2	2	1	1	2	1	2	2
1	5	2	1	3	4	4	2	3	2	3	3	4	2	1	1		5	5	5	4	3	3	4	4	3	3	3	4	4	4	1	2	1	1	2	2	2	1	1	2	1	1	2	1	1	1	2	2	2
1	5	2	1	1	1	4	1	4	1	2	1	4	1	1	1		5	1	2	3	2	3	3	2	1	1	1	2	3	4	1	3	2	1	2	3	1	3	2	2	3	3	3	2	1	3	4	1	5
1	5	2	1	1	5	4	1	3	2		3	3	1	1	1		5	4	2	3	3	4	3	1	1	2	1	4	5	3	1	1		1	2	1	3	2	1	2	1	1	2	1	1	2	1	1	2
1	5	2	1	2	3	2	1	1	1	3	2	2	2	1	2		4	2	1	3	3	3	3	3	3	3	4	3	4	2	1	2	2	2	2	2	2	1	2	2	1	2	1	2	1	2	1	2	3
1	5	2	1	2	3	5	2	1	3	2	4	5	1	2	1	3	5	3	3	3	3	3	3	3	4	4	3	2	4	5	1	2	1	1	2	1	1	3	1	1	1	1	2	1	1	1	1	2	2
1	5	2	1	2	4	5	1	5	2	3	1	3	1	1	1		5	4	1	5	3	5	2	3	3	2	4	5	5	5	1	1	1	1	1	1	1	2	1	1	1	2	2	2	1	1	1	1	2
1	5	2	1	2	3	4	5	5	1	5	1	5	1	1	1		4	1	1	1	1	2	2	1	1	1	1	2	3	4		1				3	3	1	1	1	1	1	1	1	1	1	1	1	1
1	5	2	1	3	3	4	5	2	3	2	3	3	2	2	1	1	5	5	2	3	3	4	3	2	2	2	2	3	3	3	1	2	1	1	3	1	2	2	2	1	2	2	2	1	1	2	1	1	2
1	5	2	1	5	5	5	1	5	5	5	4	5	2	3	1	5	5	1	1	5	3	5	3	3	5	5	5	5	4	3	1	1	1	1	1	1	1	1	2	1	1	1	2	1	1	1	1	1	1
1	5	2	1	5	5	5		2	5	5	2	4	2	3	1		5	3	1	5	5	5	5	3	2	2	3	4	5	5	1	1	1	1	1	1	2	1	1		1	1	1	1	1	1	1	1	1
1	5	2	1	1	2	2	1	1	2	3	2	2	1	2	1		4	3	2	3	3	2	2	3	2	1	2	1	4	3	1	3	1	2	4	1	2	2	2	1	1	2	1	2	1	2	1	2	2
1	5	2	1	2	1	2	2	1	2	3	3	3	1	3	1	2	5	1	2	2	2	1	2	1	2	2	2	2	3	3	1	4	1	2	1	1	1	2	2	1	1	2	1	1	1	1	2	1	2
1	5	2	2	2	3	3	2	3	2	2	2	4	1	5	1		5	1	2	3	3	4	3	2	3	3	4	2	3	3		2	1	1	1	1	1	2	2	1	1	1	1	1	1	1	1	1	1
1	5	2	2	2	4	3	1	2	1	1	1	4	2	1	2		2	1	2	2	2	3	2	2	2	2	2	3	4	4	1	1	1	1	1	1	2	1	1	1	1	2	1	1	1	1	1	1	1
1	5	2	2	1	1	3	1	1	1	1	4	3	2	1	1		5	1	3	3	3	3	3	3	3	3	3	2	4	4		4	1	1	4	1	1	2	2	1	1	2	2	1	1	1	1	1	1
1	5	2	2	4	5	5	2	3	1	2	2	5	2	3			5	1	1	3	3	3	3	3	4	3	4	4	5	5	1	1	1	1	1	1	1	2	1	3	1	2	2	1	1	2	1	1	2
1	5	2	2	3	2	3	2	3	1	1	3	5	2	1	1	1	4	1	1	5	3	3	3	2	3	3	3	3	2	2	1	2	1	2	3	2	1	2	2		1	3	2	2	2	3	3	1	4
1	5	2	2	5	5	5	2	2	1	1	2	3	1	1	1		5	1	1	1	1	3	2	2	4	4	4	2	4	4	1	2			3		1	1	1	1	1	1	1	1	1	1	1	1	3
1	5	2	2	5	4	4	1	5	4	3	5	5	4	2	5		5	1	1	3	3	3	5	3	4	4	4	4	5	4	1	1	1	1	1	2	1	2	2	1	1	1	2	1	2	2	3	1	2
1	5	2	2	3	5	3	2	1	1	2	3	3	3	3	1	3	4	4	1	3	3	2	2	3	2	2	2	4	4	4		1	1	1	2	2	1	2	2	1	1	1	2	2	2	2	2	2	2
1	5	2	2	2	2	3	1	1	1	1	5	2	2	3	1		4	3	1	4	4	5	3	3	3	2	3	3	3	4	1	2	1	1	3	1	2	2	2	1	1	1	1	1	1	1	1	2	3
1	5	2	2	2	5	3	3	5	1	2	3	5	2	4	1		5	1	2	1	1	2	2	5	5	3	4	1	1	5		3	1	1	4	1	1	2	2	4	2	2	2	1	2	3	1	1	5
1	5	2	2	2	2	3	1	2	1	1	3	1	1	1	1		5	3	2	2	1	3	2	2	3	3	2	2	4	4	1	2	2	1	3	2	1	2	2	2	1	2	2	2	1	1	2	1	2
1	5	2	2	1	2	2	1	1	1	1	2	2	1	1	2		5	2	2	3	3	4	3	2	3	3	4	4	4	2	1	2	1	1	2	1	1	2	1	1	1	1	2	1	1	1	1	1	2
1	5	2	2	1	2	3	1	4	1	1	2	3	1	1	1		5	1	3	3	4	4	2	3	4	3	3	2	5	5	1	1	2	2	1	3	3	2	2	2	2	2	2	2	1	2	3	1	1
1	5	3	1	2	5	4	2	4	1	4	1	2	2	1	1	1	5	5	1	3	2	4	3	2	3	4	3	5	5	5		1	1	1	1	3	3	3	3	3	1	2	3	2	2	1	1	1	1
1	5	3	1	3	4	5	1	2	3	2	1	2	3	4	1	1	5	3	3	3	3	3	3	3	3	4	3	5	4	4		1	2	2	2	3	2	1	3	2	1	2	3	1	1	1	2	2	2
1	5	3	1	4	2	3	1	2	2	4	2	3	3	1	1		5	1	1	5	1	3	4	3	3	4	4	2	5	5	1	1	1	3	2	3	4	3	1	1	1	3	3	1	2	2	2	2	2
1	5	3	1	1	5	2	1	1	3	3	4	2	1	1	1		5	4	1	5	3	4	4	2	3	2	2	4	5	5	1	1	2	4	1	2	4	2	3	2	1	1	3	1	1	1	2	1	1
1	5	3	1	3	2	3	1	4	2	3	1	2	2	1	1		5	2	3	5	1	3	2	2	3	3	3	4	3	3		2	1	3	1	2	3	3	1	1	1	1	1	1	1	1	2	2	2
1	5	3	1	2	3	3	1	1	1	3	1	2		1	1		5	2	3	3	2	1	2	2	2	3	1	4	3	3	1	3	1	1	1	1	3	2	2	2	1	2	2	3	2	2	2	2	4
1	5	3	1	5	5	5	2	5	5	5	5	5	5	3	1		5	4	3	5	5	5	5	5	5	5	5	5	5	5		2	1	1	3	1	3	2	1	3	1	2	3	1	1	1	1	1	5
1	5	3	1	3	5	4	2	5	5	4	4	3	2	2	1		5	3	2	4	3	4	4	3	2	3	4	2	5	4		2	1	1	2	1	1	1	1	1	1	1	1	2	1	2	2	1	2
1	5	3	1	2	2	2	2	2	3	3	3	3	3	2	1		5	1	3	5	5	5	3	3	2	2	3	5	5	5		1	1	3	1	1	3	2	1	2	1	1	3	1	1	1	2	2	2
1	5	3	1	3	2	5	3	5	4	3	2	2	3	5	1	4	5	3	2	4	4	4	3	3	4	2	3	3	4	2		1	1	1	2	1	1	2	1	2	1	1	1	2	1	1	1	1	2
1	5	3	1	1	2	2	1	1	2	3	2	2	2	2	1		5	3	4	2	1	3	2	2	3	2	4	2	3	2	1	1	1	2	2	1	1	2	2	1	1	1	2	1	1	2	2	1	1
1	5	3	1	2	2	3	2	2	4	5	2	2	3	2	1		5	1	2	3	2	3	2	2	2	2	2	4	5	5		1	1	1	1	2	1	1	2	2	2	2	2	1	2	1	2	1	4
1	5	3	2	3	4	2	5	5	2	2	5	5	5	1	4		5	1	3	5	4	5	4	4	4	5	3	2	5	5	1	1	1	2	2	3	3	1	1	1	1	1	1	1	1	2	1	1	2
1	5	3	2	2	4	5	2	2	2	3	4	3	2	3	1		5	1	2	3	3	3	3	2	3	3	4	2	4	3	1	2	1	3	2	1	4	4	4	2	2	3	4	2	4	5	3	4	3
1	5	3	2	2	5	3	1	2	1	3	1	3	1	1	1	3	5	2	3	1	2	3	2	2	3	3	4	1	5	5	1	1	1	2	1	1	1	1	2	1	1	1	1	1	1	1	1	1	1
1	5	3	2	2	3	2	1	1	1	2	2	3	2	2	1		5	1	1	1	1	1	1	3	3	3	3	3	2	2		1	3	4	1	3	4	3	3	2	2	2	3	2	2	2	3	3	1
1	5	3	2	1	2	3	1	1	1	1	1	1	1	1	2		4	2	2	4	4	4	2	1	3	3	3	1	1	1	2	2	1	3	3	1	2	2	2	3	1	2	2	2	1	1	1	1	2
1	5	3	2	5	5	5	4	3	2	4	4	4	3	2	2		5	3	2	4	4	3	4	4	3	4	2	5	2	2	1	1	2	2	1	1	2	2	2	2	1	2	1	2	2	3	3	3	4
1	5	3	2	2	3	2	2	3	1	2	2	2	2	1	1		5	1	3	3	3	3	2	2	2	2	3	4	5	4	1	3	1	2	4	5	4	1	3	2	1	1	1	1	1	1	1	1	3
1	5	3	2	3	5	4	2	5	2	4	4	4	5	5	3		5	1	1	4	4	3	3	3	3	4	4	4	3	5	1	1	1	2	2	1	2	3	3	1	1	1	2	3	1	1	3	1	1
1	5	3	2	2	5	5	1	5	2	2	2	3	2	1	2	3	5	4	1	5	4	4	5	3	4	3	4	3	4	5	1	1	1	1	1	1	1	1	1	1	1	1	1	1	1	1	1	1	2
1	5	3	2	3	4	2	4	5	2	1	5	5	3	4	1		5	5	3	3	3	3	4	3	2	3	5	4	4	2	1	3	2	3	2	3	3	2	2	1	1	1	3	2	1	2	3	3	3
1	5	3	2	1	3	3	1	2	1	1	3	2	2	4	2		5	5	2	5	4	4	5	3	3	4	3	4	2	3	1	1	1	2	1	1	1	4	3	2	1	2	3	1	1	3	2	2	2
1	5	3	2	4	5	5	2	5	3	3	2	5	4	2	5		5	5	5	5	5	5	4	5	5	5	5	5	5	5	1	2	4	5	1	2	1	1	1	1	1	1	1	1	1	1	2	1	1
1	5	3	2	5	5	5	4	5	4	5	4	5	5	4	4		5	1	1	4	4	3	4	4	5	4	3	4	5	4		2	2	2	4	3	3	4	4	2	1	2	2	2	2	3	2	2	2
1	5	4	1	2	5	3	4	5	2	5	2	5	2	3	1		4	4	1	4	5	4	4	2	2	3	4	2	3	5	1	1	1	1	1	1	1	1	1	1	1	1	1	1	1	1	1	1	1
1	5	4	1	1	3	2	1	4	1	3	2	2	2	1	1		4	3	1	3	3	3	3	3	1	3	4	2	2	2	1	2	1	1	3	3	1	2	1	2	2	1	2	2	1	1	2	1	2
1	5	4	1	3	5	4	2	1	2	3	3	2	3	1	1		5	1	1	2	2	3	2	2	2	3	2	3	4	4		2	1	1	3	1	2	2	1	2	1	2	1	2	1	3	2	2	4
1	5	4	1	2	4	3	1	4	3	3	1	2	5	1	1		4	1	1	3	4	3	2	4	4	4	3	4	4	3	1	1	1	1	3	3	1	2	2	3	1	3	2	3	1	3	3	1	4
1	5	4	1	2	3	4	1	2	1	3	3	2	1	1	2		5	1	1	3	2	4	3	5	5	5	4	3	4	2	1	2	1	1	2	2	3	3	3	3	1	2	3	1	1	1	2	1	2
1	5	4	1	3	2	4	5	5	3	5	3	4	4	2	1	2	5	2	2	3	1	4	3	3	3	3	3	4	5	4		1	1	1	2	2	3	3	2	1	1	1	1	1	1	1	1	1	1
1	5	4	1	1	2	2	2	5	1	2	2	2	1	1	1	2	3	3	4	3	2	3	2	2	1	2	1	2	3	1	1	1	1	1	2	1	3	2	1	1	1	2	2	1	1	1	1	2	2
1	5	4	1	2	2	3	4	1	1	5	3	2	2	1	1	3	5	4	1	4	3	3	3	2	3	4	3	4	2	1		2	2	1	2	2	1	2	1	1	1	1	1	1	1	2	1	1	2
1	5	4	1	1	2	1	3	2	2	2	1	2	1	1	1		5	1	1	2	3	3	2	2	1	1	3	1	4	4		1	1	2	2	1	3	4	3	3	1	3	2	2	3	3	1	2	2
1	5	4	1	2	3	5	1	1	2	3	1	4	1	3	1		5	3	1	3	2	3	2	3	3	3	2	4	4	5	1	1	1	1	1	1	1	1	1	1	1	1	1	1	1	2	1	1	1
1	5	4	1	2	4	4	3	2	2	3	4	2	3	1	1	1	5	3	1	3	2	3	3	2	2	3	1	3	5	3		1	1	2	3	1	3	1	1	1	1	1	2	1	1	1	1	2	1
1	5	4	1	3	4		2	5	3	2	1	3	3	2	1	2	4	2	2	3	3	2	3	2	2	1	2	3	4	4	1	1	1	1	1	1	2	2	2	1	1	1	2	2	1	2	3	2	1
1	5	4	2	2	3	4	1	2	1	1	3	4	1	1	2		5	2	3	4	4	3	3	3	3	5	3	4	5	5	2	2	1	1	2	1	1	2	1	2	1	2	2	2	1	2	1	1	2
1	5	4	2	3	5	3	1	4	1	1	3	2	1	1	2		5	1	1	4	4	4	4	3	3	2	3	3	4	4	1	1	1	1	1	1	3	2	3	3	1	3	2	2	1	3	2	2	3
1	5	4	2	3	2	3	5	4	1	1	3	2	3	2	4		5	3	2	5	4	5	3	3	4	4	3	4	3	5	1	1	1	1	2	1	2	2	2	1	1	2	1	1	1	1	1	2	2
1	5	4	2	3	5	2	1	2	1	2	3	3	2	1	3	2	5	2	1	3	3	3	4	2	3	3	2	4	4	4	1	1	1	1	1	2	1	2	1	2	1	2	2	3	1	1	3	1	2
1	5	4	2	3	4	2	3	1	1	1	4	2	3	1	1		5	1	1	3	3	4	3	3	2	1	2	2	4	3	1	1	2	2	1	3	3	2	2	2	1	2	2	2	2	2	4	3	3
1	5	4	2	4	3	5	2	3	1	3	4	5	3	4	2		5	3	3	4	3	4	3	2	3	3	4	3	4	5	1	2	1	1	2	1	1	1	1	1	1	2	2	1	1	1	1	1	2
1	5	4	2	3	4	4	2	1	1	2	2	3	2	1	1		5	2	1	3	5	4	3	3	3	3	3	4	4	4	1	2	1	1	2	1	1	2	1	1	1	1	1	1	1	1	2	1	2
1	5	4	2	2	3	3	2	1	2	1	3	3	1	2	2		5	3	1	4	4	4	3	4	3	4	2	4	3	4	1	2	2	1	3	2	1	2	3	2	1	2	1	1	1	2	2	1	3
1	5	4	2	4	5	4	1	1	1	1	3	2	1	1	3		5	2	1	3	4	4	3	3	2	3	3	2	4	4	1	1	1	1	1	1	2	1	1	2	1	1	1	1	1	2	2	1	2
1	5	4	2	1	5	5	1	1	1	1	1	2	1	1	2	5	5	5	5	3	3	3	5	3	3	3	3	3	4	4		1	1	1	2	1	1	2	2	1	1	1	1	1	1	1	1	1	2
1	5	4	2	3	2	3	1	2	1	1	3	3		1	1		5	1	1	1	3	3	3	3	2	3	3	2	4	4	1	1	1	1	1	1	1	1	1	1	1	3	2	1	1	1	2	2	2
1	5	4	1	2	1	2	1	1	2	1	5	2	1	2	1		5	5	1	3	3	3	3	5	5	5	3	2	5	4	1	1	1	2	3	1	3	3	2	2	1	1	2	2	1	2	3	1	1
1	5	4	1	5						3		3			3		5	1	1	5	5	4	4	4	4	4	4	4	4	4	1	1	1	1	1	1	1	2	2	2	1	1	2	1	1	2	1	2
1	5	4	2
2	3	2	2	5	5	5	1	5	2	1	4	2	2	5	3	1	5	4	2	5	4	5	4	4	4	3	4	3	2	5	1	1	1	1	1	1	1	2	2	1	2	1	2	1	1	1	1	1	2
2	3	2	2	1	1	2	1	1	1	1	1	1	2	1	1	2	3	2	1	1	3	3	2	2	3	3	3	3	5	5	1	1	1	2	2	1	2	2	2	1	1	2	1	1	1	1	1	2	2
2	3	2	2	2	3	5	2	2	1	2	1	2	2	2	1	2	4	1	1	3	2	3	2	2	2	3	4	5	5	5		2	1	1	1	1	1	2	2	2	1	2	3	2	1	1	2	2	2
2	3	2	2	2	4	3	1	5	2	1	1	1	1	2	3	3	5	2	2	3	3	4	3	1	1	1	1	1	4	4		1	1	1	3	1	2	2	2	1	1	2	1	2	1	2	1	1	1
2	3	2	2	3	2	2	1	3	1	1	3	1	1	3	1	1	5	1	1	1	3	3	2	2	1	1	2	2	4	4	1	1	1	1	1	1	1	2	1	1	1	2	2	1	1	1	1	1	2
2	3	2	2	4	2	4	1	1	1	1	5	1	1	5	1	5	5	1	1	1	1	4	3	1	1	1	1	1	4	4		1	1	1	2			2	2	1	1	3	1	2	2	2	1	1	1
2	3	2	2	3	3	4	3	2	2	2	4	2	2	5	2	4	5	3	2	3	4	2	2	3	2	2	3	4	4	5	1	1	1	1	1	1	1	2	1	1	1	1	2	1	1	1	1	1	1
2	3	2	2	4	3	4	2	4	2	1	3	3	3	4	3	5	5	1	2	4	4	3	4	4	3	3	4	4	5	5	1	1	1	1	2	2	1	2	2	3	1	1	2	3	1	3	2	2	2
2	3	2	1	3	3	5		3	1	1	3	1	1	3	2		4	3	3	2	1	2	2	3	4	4	4	3	3	2		1	1	1	1	1	1	2	2	2	1	1	2	5	2	3	3	3	3
2	3	2	1	2	5	5	5	4	3	2	3	2	1	1	1		4	2	2	2	1	1		3	3	2	2	4	5	5		1	1	1	1	1	1	1	1	1	1	1	1	1	1	1	1	1	3
2	3	2	2	2	3	3	1	2	1	1	2	1	1	2	1	1	4	3	1	3	2	4	2	1	2	2	2	3	5	4	1	2	1	2	3	2	2	3	2	1	1	2	3	2	1	3	1	1	2
2	3	2	1	1	2	1	1	1	1	1	2	1	1	1	1	2	2	2		1	1	1	1	1	1	1	1	1	4	4		1	1	1	4	1	1	1	2	1	1	2	1	1	1	1	1	1	1
2	3	2	1	1	2	3	2	1	1	1	1	1	1	1	2		4	1	1	1	2	1	2	3	3	2	3	3				2	1	1	3	2	1	3	3	2	2	2	2	1	1	2	1	1	2
2	3	2	1	2	3	4	2	2	3	4	5	2	1	4	1	3	3	3	2	4	3	3	3	3	2	2	3	4	3	5	1	2	1	1	2	2	1	2	2	2	2	1	2	1	1	2	1	1	2
2	3	2	1	5	1	2	1	2	1	1	1	1	1	1	1		2	2	3	1	1	1	2	1	1	1	1	1	2	2		2	1	2	1	1	1	3	1	1	1	2	1	2	1	3	1	1	2
2	3	2	2	1	3	4	1	1	1	1	1	1	1	1	1		5	1	1	1	1	1	2	3	3	3	3	3	1	2	2	1	1	1	2	1	1	1	1	1	1	1	1	1	1	1	1	1	2
2	3	2	2	1	2	2	1	4	3	4	2	2	2	3	2	4	4	1	1	4	4	3	3	3	2	2	4	4	2	3	1	2	1	2	2	1	3	2	2	1	1	2	2	1	1	2	1	1	1
2	3	2	2	2	4	3	1	2	1	1	2	2	1	4	2		5	2	1	2	1	2	2	3	2	2	3	2	2	3	1	1	1	1	2	1	2	1	1	2	1	2	2	2	1	2	1	1	1
2	3	2	2	1	1	1	1	1	1	1	1	1	1	1	1	1	1	4	1	1	1	1	2	2	2	2	2	2	3	4	1	1	1	3	3	1	3	3	3	3	2	1	2	2	1	2	1	2	2
2	3	2	2	3	4	2	1	5	1	1	3	2	1	5	5		5	2	1	3	1	3	2	3	2	2	3		3	2	2	1	1	1	1	1	1	2	2	1	1	1	1	1	1	1	1	1	2
2	3	2	1	3	5	2	4	3	3	2	2	5	1	5	2	5	5	3	2	3	4	3	2	3	2	2	3	4	5	5	1	1	1	1	4	1	1	2	2	1	1	1	2	2	1	2	1	1	3
2	3	2	1	1	2	5	1	3	1	1	2	2	1	1	1	3	4	1	1	3	3	3	3	2	1	1	1	1	1	1	2	2	1	2	2	1	2	2	2	2	1	2	2	1	1	2	2	2	2
2	3	2	1	1	5	5	1	3	2	2	2	1	1	1	1	1	4	4	3	2	1	1	3	2	3	2	4	5	5	2	2	2	1	2	2	3	4	2	1	2	3	2	3	1	1	2	2	2	2
2	3	2	2	3	4	2	1	3	1	1	3	1	1	5	1	1	2	2	2	3	1	1	2	1	3	2	4	3	4	3		2	1	1	2	1	2	2	2	2	1	1	2	1	1	2	1	2	3
2	3	2	2	3	4	5	1	2	1	1	3	2	1	1	3	4	3	2	3	3	4	2	3	2	2	1	2	1	2	4		1	1	1	1	1	1	1	2	2	1	2	1	1	1	1	1	1	1
2	3	2	1	2	4	2	2	1	5	5	5	5	1	1	1	3	4	1	2	1	1	2	2	1	2	3	2	4	5	5	2	1	1	1	5	5	5	2	2	1	1	2	2	5	5	5	1	1	2
2	3	2	1	1	5	5	1	1	2	2	3	2	1	1	1	4	5	1	1	1	2	5	5	2	2	3	4	5	5	5	2	3	1	1	3	1	1	2	2	2	2	2	1	3	1	3	1	2	4
2	3	2	2	2	3	3	1	2	1	1	2	2	1	1	1	2	2	3	1	3	3	2	1	2	2	2	1	1	4	3	1	2	1	2	1	1	2	2	2	2	1	2	1	1	1	2	1	1	3
2	3	2	2	2	5	5	3	4	2	2	3	2	2	5	5		5	2	2	2	2	3	5	2	2	4	3	3	5	5	1	1	1	1	1	1	1	1	1	1	1	1	1	1	1	1	1	1	1
2	3	2	1	3	3	4	1	2	2	2	3	3	1	1	1		4	3	1	3	2	3	3	2	4	2	3	4	3	2		1	1	1	2	1	2	2	2	2	1	2	2	1	1	1	1	1	1
2	3	2	1	2	3	2	5	5	4	2	4	2	1	1	1		4	1	1	3	4	3	3	2	2	2	3	4	4	4		3	3	3	2	1	2	1	1	1	1	1	1	1	1	1	1	1	3
2	3	2	1	2	3	5	1	1	2	2	1	1	3	1	1	4	3	1	1	3	5	4	3	3	3	3	3	3	3	3		1	1	1	2	2	3	2	2	1	1	1	1	1	1	5	1	1	2
2	3	2	1	3	4	4	1	5	1	4	2	1	1	1	1		2	3	2	3	5	1	3	1	2	1	2	2	5	5		1	1	1	5	1	3	4	4	1	1	3	3	2	3	1	2	4	5
2	3	2	1	5	5	5	5	5	5	5	5	5	5	5	5	5	5	1	1	1	1	1	5	5	4	5	4	4	4	5		1	5	5	2	5	5	4	4	4	1	1	1	2	1	2	1	1	1
2	3	2	1	4	1	3	1	5	1	1	1	1	1		1	1	5	2	2	2	1	4	3	3	1	1	3	5	3	4	1	1	1	1	2	3	1	2	3	2	1	1	3	3	1	2	2	2	4
2	3	2	2	2	2	3	1	2	1	1	2	1	1	2	2	3	2	1	3	2	2	3	2	2	2	2	2	3	4	3	1	1	1	1	2	1	1	2	2	2	1	1	1	2	1	2	1	1	1
2	3	3	1	3	4	3	2	2	2	4	4	5	5	5	4		4	1	2	4	1	1	1	1	1	1	1	3	3	3	2	3		2	3		3	2	3	1	1	1	2	2	1	1	2	2	2
2	3	3	1	5	2		2	5	5	5	5	5	5	5	1	5	2	1	1	1	1	4	2	2	2	2	3	4	3	4		1			2			2	1	1		1	1	1	1	1	1	1	1
2	3	3	2	2	5	5	1	1	1	2	2	1	1	1	1	1	5	1	1	2	2	2	3	4	3	3	3	5	5	5	1	1	1	1	3	1	2	4	2	2	1	1	3	5	1	2	2	2	3
2	3	3	2	2	5	2	1	2	3	2	2	1	1	2	1		5	1	2	2	5	4	3	2	2	3	2	2	3	3	1	1			1			1	1	1	1	1	2	1	1	1	1	1	1
2	3	3	2	1	1	5	1	1	1	1	1	1	1	5	5	3	2	1	1	1	1	1	2	3	3	3	3	3	2	5	1	1	1	1	1	1	1	1	1	3	1	2	2	1	1	5	2	1	2
2	3	3	2	3	3	3	2	5	2	2	2	2	2	3	3		5	3	3	4	4	4	3	3	4	3	3	4	3	4	1				1		1	1	1	1	1	1	4	1	1	1	1	1	1
2	3	3	1	5	3	3	5	4	5	4	4	2	1	1	1	5	5	1	2	1	1	3	5	2	3	2	3	4	5	5		1			3	1		2	2	2	1	1	1	2	1	1	1	1	2
2	3	3	1	3	5	5	2	1	3	4	2	1	1	1	1		5	5	5	1	2	3	3	3	2	2	5	3	3	4	1	1	1	1	2	1	2	3	3	2	1	2	1	2	2	2	1	1	1
2	3	3	2	2	2	5	3	5	1	3	2	1	1	2	4	5	5	5	2	5	5	5	4	3	2	2	3	4	5	5	2	3	2	3	4	4	4	2	4	1	1	1	1	1	1	2	2	2	2
2	3	3	2	5	5	5	5	5	5	5	5	5	5	5	5	5	5	3	1	5	3	4	2	3	3	3	3	3	4	4	1	1			1		1	2	3	1	1	1	2	3	1	2	1	1	3
2	3	3	2	2	2	3	2	2	1	1	1	2	1	2	2	2	5	1	2	3	1	4	2	2	3	2	4	1	5	4		1	2	1	3	2	3	2	2	2	1	1	3	2	2	2	2	2	2
2	3	3	1	3	4	4	3	5	2	2	2	1	1	1	1		5	3	4	3	2	1	3	3	3	4	4	4	5	5	1							4	3	2		2	3	3		3			3
2	3	3	1	2	2	3	2	3	1	2	2	1	1	3	1	2		2	1	1	3	3	4	3	2	2	3	4	3	3	1	1	1		1			2	1	2	1	1	1	2	1	2	1	1	1
2	3	3	1	1	3	2	2	5	2	3	5		1	1	1		5	1	1	5	4	3	4	3	5	3	2	5	3	5	1	3	1		5	1	3	3	3	1	1	2	3	1	1	1	3	1	1
2	3	3	2	5	4	3	1	5	1	2	2	2	1	1	1	1	5	1	1	5	1	4	5	2	3	2	1	2	1	1	1	1			5	1		1	1	1	1	1	1	2	1	1	1	1	1
2	3	3	2	3	3	3	4	5	1	1		3	1	5	5	5	3	1	1	3	4	3	3	3	2	2	3	5	5	5	1	1	1	1	2	1	2	2	2	2	1	1	2	2	1	2	1	2	2
2	3	3	2	2	3	2	1	1	1	2	3	1	1	1	1	1	5	1	1	1	1	2	1	3	4	2	3	4	4	3	1	2			2	1	1	2	1	1	1	1	2	2	1	1	2	2	2
2	3	3	2	4	5	4	1	5	2	1	4	2	1	5	5	1	5	4	4	5	5	5	5	4	4	4	4	4	5	5	1	2	1	2	2	1	2	1	1	1	1	1	1	2	1	1	1	1	1
2	3	3	2	3	4	5	5	5	4	2	4	4	3	3	2		5	1	5	5	5	5	2	3	4		3	3	4	5	1	2	2		1	2		3	2	3	2	2		3		3	2	1	4
2	3	3	1	3	3	4	2	5	3	3	4	3	2	5	1		4	1	3	4	4	3	1	4	3	3	2	3	4	5	1				2	3	4	3	1	2	1	1	1	1	1	3	2	2	3
2	3	3	2	3	2	3	5	4	1	2	4	3	1	2	1		5	1	1	3	4	5	4	2	3	2	2	3	4	4	1	1			2			2	1	1	1	2	1	2	1	2	1	1	2
2	3	3	1	2	3	3	1	4	5	2	1	2	1	2	1		5	3	1	3	3	2	3	2	3	4	3	4	5	5	2	2			2		1	1	1	1	1	1	2	1	1	2	1	1	1
2	3	3	2	4	5	5	5	2	2	3	4	3	1	3	5		5	1	1	5	2	4	2	2	2	3	2	3	4	5	1							4	4	3	1	2	3	5	5	5	2	2	2
2	3	3	1	2	3	3	1	4	2	3	2	1	1	1	1		5	1	1	2	1	3	3	3	3	4	3	4	4	3	1				3	1	2	2	2	2	1	1	2	2	1	2	1	2	2
2	3	3	2	4	3	2	3	2	1	1	2	2	1	3	5		5	1	1	3	1	3	2	2	3	3	3	5	4	4	1				1			2	1	1	1	1	1	2	1	1	1	1	1
2	3	3	1	1	2	5	2	2	2	1	2	1	1	1	5		5	1	1	2	2	2	2	2	2	2	2	2	3	5	2	1	1	1	2	2	1	2	2	3	1	2	2	1	1	1	2	1	2
2	3	3	1	2	4	5	1	3	1	2	2	1	1	1	1		5	1	4	3	1	5	5	3	3	2	3	5	5	5	1	4	3	4	4	2	4	3	3	2	1	4	4	1	1	2	1	1	1
2	3	3	2	3	2	3	5	4	1	3	3	2	1	3	5		5	2	2	1	1	1	1	1	1	1	1	1	1	1	2				2	2	2	2	1	1	1	1	1	1	1	1	1	1	1
2	3	3	2	1	1	2	2	2	1	1	3	3	3	3	3		2	1	1	2	3	5	1	2	2	2	2	2	4	4	2	1	2	2	2	2	2	1	1	1	1	1	1	1	1	1	1	1	5
2	3	3	2	1	2	3	1	1	1	1	1	1	1	1	2		5	1	1	5	3	5	1	2	3	2	3	4	5	5	1	1			2			2	1	1	1	1	1	1	1	1	1	1	2
2	3	3	1	5	5	5	5	4	2	2	3	2	4	3	1	5	5	3	3	3	1	4	3	3	3	3	3	5	5	5		1	1	1	2	1	2	2	1	2	2	1	2	1	1	1	1	1	1
2	3	3	1	5	4	3	4	2	5	3	2	4	1	1	1		5	5	4	4	2	4	3	1	1	5	4	4	4	5	1		1					2	2	1	1	1	2	1	1	1	1	2	1
2	3	3	1	2	2	5	2	3	2	1	3	3	1	1	1	2	5	4	1	2	1	2	2	5	5	5	5	5	5	5		1	1	1	1	1	1	4	1	4	1	1	2	3	1	1	1	1	5
2	3	3	1	2	2	1	2	4	2	2	3	1	1	5	1	3	5	1	2	2	4	5		4	2	2	4	5	5	5	1				1		2	1	2	1	1	1	2	1	1	1	1	1	2
2	3	3	1	2	2	3	1	1	1	1	4	1	1	1	1		4	1	2	1	2	2	2	1	1	1	1	1	2	2		1	1	1	1	1	1	2	1	1	1	1	3	2	1	2	1	2	1
2	3	3	1	4	3	5	2	5	4	4	3	3	1	4			5	2	2	5	4	5	5	3	3	3	4	4	5	5	1	1	3		3	5	2	2		2	2		3	1	1	1	2		2
2	3	3	1	2	4	5	2	3	4	4	3	2	1	2	1		5	1	2	3	3	5	5	5	5	5	5	5	5	5	1	2	1	2	1	1	1	2	2	1	1	2	2	3	2	3	4	3	5
2	3	3	1
2	3	4	2	1	3	3	1	1	2	1	3	2	1	1	1						4	3	4	2	3	1	2	3	4	5		1	1	1	1	1	2	1	3	2	1	2	1	2	1	2	1	2	2
2	3	4	1	2	2	5	1	1	1	1	1	1	1	4	1	5	4	1	4	2	3	4	3	3	3	3	3	3	5	5	1	2	2	2	2	2	2	3	3	2	1	1	3	2	1	2	2	2	2
2	3	4	2	2	3	4	1	1	1	1	2	1	1	2	1		5	1	1	3	5	5	2	4	3	4	4	4	5	3		2	1	1	2	1	2	2	2	2	1	2	2	2	1	2	1	1	2
2	3	4	1	3	2	3	1	1	1	1	1	1	1	1	1	3	1	1	1	2	3	1	2	2	2	2	2	2	4	5		1	1	1	2	1	1	2	2	2	1	2	1	2	2	2	2	2	2
2	3	4	2	4	3	3	1	5	2	2	3	4	1	2	1	5	4	2	4	3	3	3	3	2	4	3	4	5	3	2		1	1	1	2	1	1	1	1	2	2	1	2	2	1	1	1	1	1
2	3	4	2	5	3	4	5	1	1	1	1	1	1	2	3	4	5	2	3	2	4	5	4	3	4	2	4	5	5	5		3	1	1	4	2	3	1	2	2	1	2	2	1	3	4	1	1	5
2	3	4	1	3	2	3	1	4	2	2	2	2	2	3	1	4	5	1	1	3	4	3	3	2	3	2	3	4	4	4	1	1	1	1	1	1	1	1	1	1	1	1	2	1	1	1	1	1	3
2	3	4	2	1	2	3	1	1	1	1	1	1	1	2	1	5	5	1	1	3	4	2	1	2	2	2	2	2	3	3	1	1	2	1	1	2	1	1	1	1	1	1	2	1	1	1	5	1	3
2	3	4	1	1	5	5	1	5	5	5	5	4	1	5	1	1	5	4	1	4	3	5	4	3	5	2	3	2	2	1	1	1	1	1	2	1	1	2	4	1	1	1	2	5	1	3	1	1	2
2	3	4	2	3	2	2	1	2	1	1	2	1	1	2	1	1	5	1	1	3	5	5	4	3	4	3	4	3	4	4	1	2	1	2	3	2	3	3	2	2	1	2	2	3	2	2	1	2	2
2	3	4	2	2										2	2		5	1	2	3	3	2	3	3	3	3	3	4	4	4	2	1	1	1	2	1	1	3	2	2	1	1	2	1	2	3	1	1	1
2	3	4	1	2	3	5	1	4	1	1	1	1	1	1	1	1	5	1	1	5	4	5	5	3	3	3	3	4	5	5	1	1	1	1	2	1	2	2	1	1	1	1	1	1	1	1	1	1	1
2	3	4	1	2	2	1	1	2	1	1	1	1	1	1	1	1	5	3	1	2	5	5	5	3	2	2	3	4	5	5	1	2	1	1	5	2	1	1	1	2	1	1	1	2	1	1	1	1	2
2	3	4	1	2	3	4	1	1	1	1	4	1	1	1	1	1	2	1	2	1	1	1	2	2	2	2	2	2	3	3		2	1	1	3	2	2	2	1	1	1	1	2	2	1	1	1	1	3
2	3	4	1	2	3	2	2	4	4	2	3	1	2	5	1		3	3	1	5	5	3	2	4	4	3	3	4	4	4	1	1	1	1	2	1	1	1	2	2	1	2	2	2	1	2	1	1	2
2	3	4	2	4	3	5	1	2	1	1	3	1	1	3	1	2	4	1	1	3	5	3	4	4	2	3	2	4	5	3	1	1	1	1	3	1	2	2	2	3	3	2	2	3	2	2	1	1	2
2	3	4	1	1	5	5	1	4	3	2	1	1	1	5	1		5	1	1	1	3	5	3	2	2	2	2	4	5	5		3	1	1	5	2	5	4	2	2	1	2	2	2	1	2	3	5	5
2	3	4	2	1	2	3	1	2	1	2	2	1	1	2	1	3	5	1	1	3	4	4	2	5	3	2	3	3	4	3		1	1	1	3	1	4	2	2	2	1	2	2	1	1	2	1	1	2
2	3	4	2	3	4	4	3	1	1	2	2	1	1	3	2	3	5	3	4	5	5	5		3	4	2	3	1	5	5		1	1	2	1	1	2	1	2	1	1	2	1	1	1	2	1	3	2
2	3	4	2	5	2	2	1	3	1	1	2	1	1	1	3		2	1	1	5	5	5	5	3	4	2	3	4	5	5	1	1	1	2	2	1	2	2	2	2	1	2	1	2	2	2	1	2	2
2	3	4	1	2	5	5	1	4	1	1	1	2	1	2	1		5	1	1	5		5	5	4	4	4	4	4	5	5		1	1	1	5	2	3	2	2	2	1	2	2	2	1	1	2	1	2
2	3	4	2	2	1	1	1	1	1	1	1	1	1	1	1		4	3	1	1	2	3	2	2	2	2	2	3	4	4	2	2	1	1	1	1	1	2	2	1	1	1	2	1	1	2	1	1	1
2	3	4	2	2	3	2	1	2	1	1	2	1	1	1	2	1	2	2	2	1	1	1	2	2	2	1	2	2	3	3	1	1	2	2	1	2	2	2	1	2	1	2	2	2	1	2	1	2	1
2	3	4	2	1	2	3	5	5	1	4	5	1	1	5	5	5	5	1	1	1	5	5	3	4	4	2	2	4	5	5		4	5	5	4	4	5	4	4	4	3	4	2	4	3	5	5	5	5
2	3	4	1	2	4	5	2	2	4	2	5	2	1	5	2	5	5	1	1	4	5	5	5	2	3	2	3	4	5	5		3	1	1	4	3	2	2	2	1	1	1	1	1	1	1	2	1	2
2	3	4	1	1	2	3	1	4	2	2	2	1	1	2	2	1	5	1	2	3	4	5	4	2	3	2	3	5	5	4	1	3	1	1	4	5	3	4	4	3	2	2	2
2	3	4	2	1	4	1	1	1	1	1	1	1	1	1	1	5	5	1	1	3	5	5	2	3	2	3	2	2	2	2		2	1	1	2	1	3	2	2	2	1	2	2	2	1	2	2	1	1
2	3	4	2	3	2	4	1	1	1	1	1	1	1	1	3		5	1	1	3	1	2	5	3	1	2	3	3	4	4	1	1	2	1	2	1	2	2	1	1	1	1	2	1	1	3	1	1	4
2	3	4	1	3	3	3	3	2	3	3	2	1	2	3	1	1	5	2	2	4	4	5	3	3	3	3	3	3	5	5		4	4	5	5	5	5	1	1	1	1	1	1	1	5	1	1	1	1
2	3	4	2
2	3	4	2
2	3	4	2
2	3	4	1
2	3	4	2
2	3	4	2
2	3	4	1	1	3	5	4	3	2	1	1	1	1	3	1	5	5	1	2	2	4	3	4	3	4	2	3	4	5	4	2	3	2	4	3	1	3	4	2	1	1	3	3	2	2	2	3	3	2
2	3	4	1	1	1	1	1	1	1	1	1	1	1	1	1	5	5	1	1	3	3	4	1	5	5	5	5	5	5	5	2	5	2	5	5	5	5	4	4	4	4	1	4	1	5	5	5	5	5
2	4	2	1	2	1		4	3	2	2	3	1	1	1	1	2	5	3	1	2	2	3	3	2	3	4	4	3	2	5	1	1	1	1	1	1	1	2	2	1	1	1	1	1	1	2	1	1	2
2	4	2	1	2	3	2	5	2	3	2	1	1	1	4	1		5	3	1	2	2	2	2	2	3	4	5	3	3	5	2	1	1	2	2	2	2	2	3	1		1	1	2	1	3	2	2	2
2	4	2	2	1	4	4	2	1	1	1	2	2	1	2	2	1	5	5	1	4	4	3	5	3	4	3	3	4	2	5	1	1	1	1	1	1	1	3	2	1	1	1	2	2	1	2	1	1	1
2	4	2	2	2	2	3	1	2	1	1	2	1	1	2	1	1	5	1	1	1	1	2	3	2	2	2	3	3	3	2	1	1	1	1	3	1	2	2	2	1	1	1	1	2	1	2	1	2	2
2	4	2	1	1		4	2	3	1	2	3	1	1	4	1	1	4	3	1	4	3	2	3	2	2	3	4	1	4	4	1	1	1	1	2	1	1	2	3	2	2	1	1	1	1	1	1	1	1
2	4	2	2	3	2	2	4	3	2	2	2	1	1	3	2	1	5	4	2	3	2	3	3	3	3	2	4	3	3	3	1	1	1	1	2	1	4	2	4	2	1	1	2	1	2	2	2	2	2
2	4	2	1	2		2	1	2	2	1	1	1	1	2	1	1	5	3	1	3	3	3	3	2	3	4	5	2	3	4	1	1	1	1	2	1	2	2	2	1	1	1	1	2	1	2	2	2	2
2	4	2	2	2	1	2	1	1	2	1	1	1	1	2	1	2	4	3	2	2	2	2	2	1	2	2	1	3	2	4	1	2	1	1	1	1	1	2	1	2	1	2	2	2	2	1	1	1	2
2	4	2	1	2	1	2	1	5	3	3	3	1	1	2	1	1	5	3	1	3	3	3	3	4	2	3	4	5	2	3	1	1	1	1	2	2	2	2	2	1	1	1	1	2	1	3	1	3	4
2	4	2	1	2	3	4	1	2	2	1	2	1	1	1	1		5	1	1	2	3	2	4	2	2	3	4	4	3	4	1	1	1	1	2	1	1	2	2	1	1	1	1	2	1	2	2	2	2
2	4	2	2	3	3	2	1	1	1	1	4	4	1	1	2	1	5	4	1	5	4	4	4	2	3	3	4	4	4	4	1	1	1	1	3	1	1	4	4	1	1	1	1	2	1	2	1	1	2
2	4	2	1	2	3	2	1	2	1	1	3	2	1	3	1	1	5	3	1	3	3	3	3	2	3	2	4	5	3	4	1	1	1	1	2	1	2	2	2	1	1	1	1	1	1	2	2	2	2
2	4	2	1	2	5	5	3	5	1	2	3	4	1	5	1		2	1	1	1	1	1	3	2	2	2	2	2	5	5	1	1	1	1	2	2	2	2	2	1	1	1	2	2	2	2	2	2	2
2	4	2	2	2	1	2	1	1	1	1	2	1	1	1	1		5	3	1	3	3	3	4	2	3	4	3	2	4	5		1	1	1	1			2	2	1	1	1	1	2	1	2	1	1	1
2	4	2	2	2	3	5	2	3	3	4	3	2	1	5	2	3	5	1	1	3	4	4	3	3	3	3	3	3	2	1	1	1	1	1	2	1	1	3	2	1	1	1	1	2	1	2	1	1	1
2	4	2	1	2	2	2	1	3	1	1	1	1	1	2	1		5	3	1	2	2	3	2	2	3	3	2	4	3	2		2	1	1	3	1	2	2	2	1	1	1	1	2	1	2	1	1	2
2	4	2	2	2	4	5	2	2	1	1	3	2	2	5	2	3	4	1	2	3	3	4	2	3	3	3	4	2	3	5	1	2	1	1	2	2	2	4	4	1	1	2	2	2	2	2	2	2	2
2	4	2	2	3	2	3	1	2	1	1	3	2	1	4	1		5	3	1	3	3	4	3	2	3	4	3	5	4	3	1	1	1	1	2	1	2	2	2	1	1	1	1	2	1	2	2	2	2
2	4	2	2	2	3	4	1	1	1	1	2	2	1	2	1	1	5	1	1	2	2	3	3	2	3	3	4	3	5	4	2	1	1	1	2	1	1	2	2	1	1	1	2	2	1	2	1	1	2
2	4	2	1	3	5	2	1	2	1	1	3	1	1	2	1		5	1	1	3	3	3	4	3	4	2	3	2	4	5	1	1	1	1	4	3	5	3	3	3	1	2	2	2	2	2	1	1	1
2	4	2	1	4	2	5	2	4	1	1	3	4	1	5	1	5	5	4	1	5	5	4	4	5	5	5	5	5	5	5	1	1	1	1	2	1	1	2	2	1	1	1	1	1	1	2	1	1	1
2	4	2	1	1	1	2	1	1	1	2	2	1	1	1	1	5	5	2	1	3	3	3	5	2	3	3	3	4	5	1	1	1	1	1	2	1	1	1	2	1	1	1	1	1	1	1	1	1	1
2	4	2	2	2	1	2	2	1	2	2	2	1	1	1	2		5	2	1	2	2	3	3	2	2	3	4	5	3	2	2	1	1	1	2	1	1	2	3	1	1	2	1	3	2	2	2	2	2
2	4	2	2	2	3	2	1	3	1	1	3	1	1	3	1	2	5	3	1	3	2	3	3	2	2	2	3	4	5	5	2	2	2	1	3	2	2	2	3	1	1	1	1	2	1	2	3	2	2
2	4	2	1	1	3	5	1	1	1	1	1	1	1	2	1	5	4	3	3	1	1	2	1	3	3	3	3	3	3	2	1	2	1	1	5	2	1	2	2	2	1	2	2	4	1	4	3	2	5
2	4	2	1	2	2	3	1	2	3	1	3	2	1	2	1		5	1	1	3	2	1	3	2	3	2	1	2	4	5	1		2	2	2	2	2	4	4	2	1	2	1	1	2	2	2	2	2
2	4	2	1	1	1	2	1	3	2	2	1	1	1	2	1	3	4	2	2	1	1	1	3	2	2	2	2	4	4	3					2	2	2	2	2	2	1	1	2	2	1	2	1	1	1
2	4	2	2	2	3	3	2	2	1	2	2	2	1	2	1		5	3	3	2	2	3	4	3	3	4	3	5	5	5	2	2	1	1	2	1	2	2	2	1	1	1	1	2	1	2	1	1	2
2	4	2	2	2	3	4	1	5	2	1	3	4	1	5	3		5	1	3	3	3	4	2	3	2	4	1	5	4	5		1	2	1	1	1	3	3	2	3	1	1	1	2	1	5	3	4
2	4	2	1	1	4	5	2	2	1	1	1	1	1	5	1	1	5	3	2	1	1	1	5	3	4	3	2	5	5	5	1	1	1	1	4	1	3	2	2	2	1	2	2	1	1	1	1	1	2
2	4	2	2	2	2	2	1	2	1	1	1	2	1	1	1		5	2	1	2	2	3	2	2	3	4	3	2	5	5	1	1	1	1	1	2	2	1	2	2	1	1	1	2	1	2	2	1	2
2	4	2	2	3	1	2	1	3	1	1	2	1	1	3	1	1	5	3	1	3	3	3	3	2	3	3	4	3	2	2	1	1	1	1	2	1	2	2	2	2	1	1	1	2	1	2	2	2	2
2	4	3	2	2	3	2	3	3	1	1	3	4		1	4		4	2	3	3	2	3	2	2	2	2	2	2	3	3	1	1	1	1	3	1	1	2	2	1	1	2	2	2	1	1	1	1	2
2	4	3	2	1	2	2	1	2	1	1	2	1	1	1	1	1	3	1	1	1	1	2	1	1	1	1	1	1	2	2	1	1	1	1	2	2	3	3	2	1	1	2	2	1	2	1	1	2	2
2	4	3	2	3	1	4	3	4	2	4	3	2	1	5	3	1	4	3	3	3	2	3	2	3	2	1	1	4	3	5	1	2	1	1	3	1	1	2	1	1	1	1	1	2	1	1	1	1	3
2	4	3	1	1	4	4	5	4	3	2	3	4	3	2		1	3	1	1	3	3	2	2	1	2	3	4	5	3	2	2	1	2	4	4	3	4	3	4	4	1	1	2	3	3	2	1	5	1
2	4	3	2	2	3	4	2	3	2	4	2	1	2	3	4		4	2	2	3	2	3	3	4	3	2	3	2	4	3	1	1	1	1	3	2	3	2	2	1	1	1	2	1	1	2	1	2	1
2	4	3	1	3	5	5	2	5	2	3	5	2	1	2	1		3	2	2	2	2	2	2	2	2	2	2	2	3	4	1	2	1	1	2	1	2	2	2	1	1	1	2	2	1	3	1	1	1
2	4	3	1	2	2	3	1	1	1	1	2	2	1	3	1		4	3	2	1	1	2	3	3	3	3	4	2	3	3	1	1	1	1	1	1	1	2	1	1	1	1	1	1	1	2	1	1	1
2	4	3	1	5	5		1	4	1	1	4	1	1	3	1		4	3	3	3	4	2	2	2	3	1	4	5	2	3	1	1	1	2	1	2	1	2	2	2	1	1	2	2	1	1	3	2	2
2	4	3	2	3	4		3	4	1	2	2	2	1	4	2		5	3	2	2	2	1	2	2	2	2	2	2	3	3	1	1	1	1	2	1	1	2	1	1	1	2	2	1	1	1	1	1	3
2	4	3	1	3	4	5	5	5	5	4	5	4	3		1		5	1	1	3	1	4	3						2	1		3	1	1	2	3	5	4	4	3	1	1	3	3	3	5	2	3	2
2	4	3	1	3	2	3	3	4	3	4	5	1	1	1	1		3	2	3	1	1	4	3	2	3	3	3	4	4	2	2	1	1	1	3	1	1	2	1	1	1	2	2	2	1	1	1	1	3
2	4	3	1	2	5	5	1	1	2	1	1	1	3	2	1		4	3	3	5	2	5	3	3	1	2	3	1	5	5	1	2	1	2	3	2	3	2	1	2	1	2	2	3	2	3	1	4	5
2	4	3	1	1	2	2	1	3	2	1	3	3	1	1	1		5	3	2	3	3	4	1	2	1	2	2	1	3	4	1	3	1	3	4	1	4	2	3	3	1	2	2	2	3	5	2	5	5
2	4	3	1	2	1	4	1	1	5	5	4	4	5	3	4	5	5	2	2	3	5	2	1	1	1	2	2	1	2	1	1	1	1	1	1	1	1	2	1	4	1	1	2	1	1	2	1	3	5
2	4	3	2	2	3	4	2	3	1	1	3	3	1	5	1		5	3	2	2	3	4	2	2	2	2	2	2	4	3	1	2	1	1				2	2	2	1	2	1	3		2	2	1	3
2	4	3	2	2	5	1	5	5	1	2	2	2	1	3	3	3	4	1	2	5	5	5	3	3	3	3	3	3	3	4	2	2	1	3	2	1	3	2	2	1	1	1	1	1	1	1	1	4	5
2	4	3	1	2	4	2	2	2	5	3	2	2	1	1	1		3	1	1	1	1	1	3	2	2	2	2	3	4	4	1	1	1	1	5	1	4	2	3	2	1	2	2	2	1	3	2	2	3
2	4	3	2	2	3	4	2	3	2	2	3	3	1	2	2		4	4	3	3	4	3	3	3	3	3	3	4	5	5	2	1	1	1	2	1	1	2	2	1	1	1	2	2	2	2	1	1	2
2	4	3	1	2	5	5	1	1	5	1	1	3	1	2	1		5	1	3	2	2	2	5	1	1	1	1	2	3	3	1	1	1	1	1	1	1	1	1	1	1	1	1	2	1	1	2	1	2
2	4	3	2	1	2	3	2	4	1	1	2	3	1	1	1		3	1	1	2	2	2	2	2	2	2	2	2	3	3	1	1	1	1	2	1	1	2	1	2	1	2	2	2	1	1	1	1	1
2	4	3	2	2	1	5	1	2	1	1	1	1	1	3	4		5	1	1	1	3	3	2	4	3	4	4	4	1	2	1	1	1	1	2	1	3	2	1	2	1	3	1	2	1	1	1	2	2
2	4	3	2	3	1	1	1	2	1	1	2	2	2	4	3		4	2	5	1	1	2	4	3	4	5	2	3	5	5	2	2	1	1	2	1	1	2	2	2	1	1	2	2	1	3	1	1	2
2	4	3	1	1	2	3	1	2	1	1	2	2	1	4	1		4	1	3	1	3	2	3	2	3	3	3	3	4	4	1	2	1	1	5	2	1	1	2	2	1	2	2	3	1	2	2	3	5
2	4	3	1	4	5	5	1	5	3		4	2	1	5	1		4	4	1	5	3	2	4	3	2	4	2	4	5	5	1	1	3	2	5	1	3	3	1	2	2	1	1	3	1	2	1	1	3
2	4	3	2	5	4	4	2	1	1	1	3	2	1	5	1		4	4	2	1	1	1	3	2	3	2	4	3	3	2	1	2	1	1	3	1	2	2	1	1	1	1	1	1	1	2	1	1	1
2	4	3	2	3	2	4	1	3	1	1	2	4	3	5	1		4	1	1	3	1	2	2	2	1	1	3	4	2	5	2	2	1	1	2	2	3	1	1	1	1	1	1	1	1	1	2	1	2
2	4	3	1	3	5	5	2	1	5	2	4	2	2		1		5	1	3	1	3	3	2	2	3	3	3	3	4	4	1	3	1	1	3	1	2	2	2	2	1	1	2	1	2	2	2	2	2
2	4	3	1	5	1	3	1	5	1	1	5	5	1	5	1	1	2	3	3	4	1	1	2	1	1	3	2	1	5	5	1	1	2	5	1	2	3	1	1	1	1	1	1	5	5	5	5	5	3
2	4	3	2	1	2	2	3	1	1	1	1	2	1	3	2		3	2	2	3	2	3	3						3	2		3	1	1	3	1	2	1	1	2	1	1	1	3	2	1	2	1	1
2	4	3	2	2	3	4	2	3	1	1	3	3	2	3	3		4	3	1	2	3	2	3	3	2	4	3	3	3	4	1	1	1	1	2	1	1	2	2	2	1	2	2	2	1	2	2	2	3
2	4	3	2	2	5	3	1	5	1	3	3	4	1	3	1		4	2	2	2	1	2	3	2	3		1	4	5	3	2	5	5	5	1	5	5	3	4	1	1	1	1	1	2	3	1	1	3
2	4	3	1	1	5	5	5	5	1	5	3	4	1	5	2		4	5	2	2	2	2	2	4	2	1	3	5	2	3	1	2	1	1	3	1	1	1	2	1	1	1	2	2	1	3	1	1	4
2	4	4	2	1	2	2	1	1	1	2	1	1	1	1	1	1	5	1	2	1	1	2	2	2	2	2	2	2	1	1	1	3	1	1	5	1	4	3	2	1	1	3	2	3	1	1	1	1	4
2	4	4	1	2	1	2	1	2	1	1	1	1	1	2	1	1	4	1	3	1	1	3	5	2	3	2	3	3	3	3		1	1	1	2	2	1	1	4	1	1	2	2	1	1	1	1	1	1
2	4	4	2	4	3	3	5	1	2	2	3	2	3	1	5		5	1	2	2	1	2	2	2	2	3	2	2	4	2	1	1	1	1	1	1	1	2	3	2	1	3	3	2	1	2	1	1	1
2	4	4	1	2	1	1	1	2	2	2	1	1	1	2	1		2	1	1	2	1	2	2	2	1	3	2	4	4	5	2	2	3	3	3	3	2	1	2	1	1	2	1	1	1	1	2	2	3
2	4	4	2	1	2	5	2	2	1	1	3	1	1	2	1	1	2	1	1	2	2	1	2	2	2	2	2	2	3	3		1	1	1	2	1	1	2	2	2	1	1	3	1	2	2	1	1	2
2	4	4	2	2	1	3	1	1	1	1	3	4	1	1	1	1	3	1	2	3	1	4	3	2	2	3	2	3	3	4	1	1	1	1	1	1	2	1	2	1	1	1	1	1	2	2	2	2	2
2	4	4	2	1	3	3	1	2	1	2	1	1	1	1	1	1	3	1	1	1	3	3	2	2	2	2	2	2	3	4	1	1	1	1	2	2	1	3	3	1	1	2	2	2	1	1	1	1	1
2	4	4	2	2	5	5	3	5	1	3	2	1	1	4	1	5	1	1	2	3	5	3	5	2	2	3	5	4	5	5	1	1	1	1	3	1	3	1	2	2	1	3	1	1	1	1	2	2	3
2	4	4	2	1	2	2	1	2	1	1	2	1	1	4	2		2	1	2	1	1	2	2	3	2	2	2	4	5	5		2	1	1	3	1	2	2	2	1	1	2	2	1	1	1	1	1	2
2	4	4	2	4	4	4	4	5	1	1	2	2	1	2	1	1	2	1	2	3	3	3	2	1	1	2		1	2	2		1	1	1	1	1	1	2	1	1	1	2	2	2	1	1	1	1	2
2	4	4	1	1	4	5	1	2	1	1	1	1	1	4	1	1	1	3	2	1	1	1	5	1	1	1	1	1	3	3		1	1	1	3	2	2	2	1	3	2	1	2	1	1	1	1	2	2
2	4	4	1	1	1	1	2	2	2	2	2	2	2	1	1	1	3	1	1	4	4	3	5	1	1	1	1	3	4	4		2	3	3	2	3	3	2	2	2	2	2		2	2	2	2	2	2
2	4	4	2	2	3	2	1	1	1	1	1	1	1	1	2	1	5	1	2	3	1	3	2	2	3	2	2	2	2	3		1	1		3	1		2	1	2	1	2	1	1	1	2	2	1	2
2	4	4	1	2	2	2	2	3	1	1	2	2	1	2	1	2	2	1	1	3	2	3	2	1	1	1	1	1	3	3	1	1	2	1	3	2	3	3	3	2	1	2	2	2	2	2	2	2	2
2	4	4	1	1	2	5	3	2	1	1	3	1	1	1	1	1	4	2	1	1	1	3	2	3	2	1	2	3	4	5	1	2	1	2	3	1	4	2	2	1	1	1	1	1	1	3	1	1	2
2	4	4	1	1	2	4	5	1	1	1	1	1	1	3	1	5	2	1	3	1	1	1	2	2	1	3	2	5	4	3		1	1	3	1	2	3	3	3	1	1	3	4	2	1	3	1	5	2
2	4	4	2	5	2	2	3	5	1	3	1	1	1	1	1	1					2	1	2	3	3	3	2	3	3	3	2	1	1	1	2	1	3	2	3	3	1	2	3	4	3	5	2	3	4
2	4	4	1	1	1	1	1	2	1	1	1	1	1	1	1	1	5	1	4	1	1	1	2	2	1	1	1	2	2	2		1	2	1	2	2	1	4	4	2	1	2	2	1	1	3	3	3	3
2	4	4	2	1	2	1	1	1	1	1	1	1	1	1	1	1	3	1		3	4	2	3	2	2	1	3	4	2	5	1	1	1	1	1	1	2	3	3	3	2	2	3	2	3	1	1	2	3
2	4	4	1	2	2	2	1	1	1	1	2	1	1	1	1	1	2	1	2	1	1	1	1	2	2	2	2	2	2	2		2	1	1	3	3	3	1	1	1	1	1	2	1	1	1	1	1	2
2	4	4	2	5	5	5	5	5	5	1	2	2	2	5	5	5	5	2	2	1	2	2	5	2	4	2	2	5	5	5	1	1			2	1	1	2	1	1	1	1	2	1	1	2	1	1	2
2	4	4	1	5	4	4	1	5	5	5	5	4	1	2	1	5	3	1	2	1	5	3	2	1	1	1	1	4	4	4	2	1	1	1	2	1	1	2	1	1	1	1	1	1	1	1	1	1	3
2	4	4	1	5	3	4	1	1	1	1	2	3	1	1	1	1	4	1	1	1	2	2	3	2	2	3	2	4	3	3	1	2	1	1	2	1	2	3	2	2	3	2	2	2	1	2	1	1	2
2	4	4	2	1	1	1	1	1	1	2	1	1	1	3	1	1	2	1	1	1	1	2	1	2	2	2	1	1	3	4	2	2	1	1	2	2	1	2	1		1	2	1	2	3	1	2	1	4
2	4	4	1	1	1	1	1	1	2	1	2	1	1	3	1	2	3	1	1	3	1	2	1	1	1	2	1	1	2	3	1	2	1	1	4	1	3	3	1	1	1	1	1	2	1	1	1	2	2
2	4	4	2	3		2	2	4	1	1	4	2	1	3	1		1	1	1	1	1	1	2	1	1	2	2	4	4	4	1	2	1	1	4	1	3	3	3	4	1	1	2	2	2	2	1	1	2
2	4	4	1	1	2	2	1	4	2	2	2	2	2	5	1	5	5	2	1	1	3	1	3	3	2	2	2	4	5	5	1	1	1	1	3	2	5	2	2	1	2	1	2	1	1	1	1	1	3
2	4	4	2	1	4	3	3	1	1	1	1	1	1	1	1	3	5	1	2	1	3	3	2	3	3	1	3	3	1	3		1	1	1	1	1	1	3	1	2	1	2	2	2	1	2	1	1	2
2	4	4	1	2	4	3	1	3	4	5	4	5	1	3	1	1	5	2	1	4	1	3	3	1	4	1	2	3	4	4		3	2	4	3	2	4	4	4	4	4	3	1	3	1	1	1	1	4
2	4	4	1
2	5	2	1	1	2	3	1	5	3	2	5	1	2		1		5	3	2	4	5	5	3	3	3	4	3	2	5	5		2	1	1	2	2	2	2	1	1	1	1	1	2	1	1	1	1	2
2	5	2	2	2	4	3	1	5	2	2	2	2	2	3	1	5	5	5	1	3	3	4	3	2	2	2	2	2	5	5	1	1	1	1	1	1	1	2	1	2	1	2	2	2	1	1	1	1	4
2	5	2	1	4	4	3	2	5	1	2	3	1	1	1	1		5	1	1	2	2	2	5	3	2	2	2	2	4	4		2	1	3	1	2	3	2	1	1	1	1	1	1	1	1	1	1	1
2	5	2	1	2	1	1	2	4	3	3	3	1	1	4	1	5	5	4	5	5	2	3	3	2	2	2	2	3	5	4	1	1	1	2	2	2	3	1	2	1	1	1	2	1	1	1	2	2	2
2	5	2	1	2	4	3	1	2	5	1	5	1	1	1	1	1	5	1	1	3	2	3	3	2	2	2	2	3	4	4		2	1	1	2	1	1	2	2	1	1	1	1	1	1	1	1	1	2
2	5	2	2	1	2	3	1	3	1	1	1	1	2		1	5	4	2	5	1	1	2	2	2	2	2	2	2	2	3	1	1			1			2	2	1	1	2	2	1	1	1	1	1	1
2	5	2	1	1	1	1	5	5	5	5	2	1	1	1	1		5	1	5	1	4	3	4	2	2	2	2	1	5	5	1	2	1	1	3	1	3	2	1	1	1	2	2	1	1	1	1	1	1
2	5	2	2	2	2	2	1	5	2	1	5	1	2	1	1	2	4	3	2	5	4	5	4	3	3	3	2	3	4	4	1	1	1	1	1	1	1	1	1	1	1	1	1	1	1	1	1	1	2
2	5	2	1	3	3	2	1	3	2	2	2	2	1	3	1	1	4	1	2	4	3	3	3	1	3	2	3	2	4	3	1	2	1	1	2	1	2	2	1	1	1	2	2	1	1	1	1	1	4
2	5	2	2	1	3	5	2	1	1	1	1	1	1	1	1	1	4	1	2	3	3	2	2	2	2	1	1	3	4	3	1	2	1	1	5	1	3	2	2	2	1	2	2	2	1	1	2	1	4
2	5	2	2	1	5	1	2	3	1	1	3	1	1	1	1		5	1	1	3	2	1	2	1	1	1	1	2	3	1	1	1	1	3	2	1	3	2	3	3	1	3	1	3	1	3	2	2	2
2	5	2	2	3	4	1	1	2	1	1	1	1	1	1	1	4	5	2	2	3	2	4	3	3	3	2	3	2	3	3	1	2	1	1	3	1	2	3	3	3	1	2	2	1	1	1	2	1	2
2	5	2	2	2	5	3	3	2	3	1	2	2	3	4	5		4	2	2	4	5	3	2	2	4	1	4	1	5	5	2	1		1	1	1	1	2	1	1	1	1	1	1	1	1	1	1	2
2	5	2	2	2	3	4	1	2	2	1	2	1	1	2	1	1	5	1	1	2	2	2	1	2	2	2	2	2	3	3	1	5	2	1	5	1	1	2	2	1	1	2	2	2	2	2	2	2	2
2	5	2	2	2	2	2	2	1	1	1	1	1	1	2	1		5	5	2	2	1	2	2	2	2	2	2	2	2	2	1	1	1	1	1	1	1	1	1	2	2	4	1	1	1	1	1	1	1
2	5	2	2	2	5	4	1	1	2	1	2	1	1	1	1		3	2	1	3	1	3	2	2	3	1	2	3	5	4	1	1	1	3	3	1	3	3	2	2	1	2	1	2	1	1	1	1	1
2	5	2	1	1	2	2	4	5	2	2	3	2	1	2	1	4	4	1	1	2	1	1	3	1	1	1	1	1	3	5	2	2	1	5	3	1	5	2	2	2	1	2	2	2	2	2	2	2	2
2	5	2	2	2	4	5	3	4	2	1	3	1	1	4	2		5	1	1	2	3	3	2	3	2	1	2	5	4	3	1	2	2	1	4	3	5	2	2	1	1	1	1	1	2	2	1	2	3
2	5	2	2	3	5	5	2	3	1	2	3	1	1	3	1	1	5	2	2	3	5	3	4	4	2	3	3	3	5	2	1	1	1	1	3	1	1	2	1	2	1	2	2	1	3	1	1	2	3
2	5	2	1	1	1	1	1	2	2	1	2	1	1	1	1		3	1	1	3	2	3	2	2	2	2	1	2	2	3	1	3	2	3	4	4	5	3	4	1	1	1	1	2	4	1	5	5	4
2	5	2	1	1	5	5	2	2	2	2	4	1	1	3	1	5	5	1	2	5	1	3	4	3	3	2	3	2	4	4		2	1	1	2	1	2	2	1	2	1	2	2	1	3	3	1	1	1
2	5	2	2	3	2	2	2	3	1	1	1	1	1	2	2		3	3	2	2	2	3	2	1	3	1	3	1	3	3	1				2	2	2	2	2	2	1	2	2	2	2	2	1	1	3
2	5	2	2	3	5	3	2	2	1	1	2	1	1	1	3		3	2	1	1	3	2	2	2	2	1	2	3	3	3	1	3	2	1	4	2	2	2	2	2	1	2	1	2	1	2	2	2	2
2	5	2	1	1	2	2	1	2	1	2	2	1	1	1	1		4	1	1	1	1	1	2	2	2	1	2	1	3	2	1	1	1	1	2	1	2	2	2	1	1	1	1	1	1	1	1	1	2
2	5	2	1	1	1	1	1	1	1	1	1	1	1	1	1	1	5	1	1	1	2	2	1	2	2	5	2	5	5	5		3	1	1	1	1	3	3	1	2	1	1	2	2	1	1	1	1	4
2	5	2	1	1	5	5	1	1	1	1	1	1	1	1	1		5	1	1	1	1	1	5	1	1	1	1	1	5	5	1	2	1	1	1	1	1	2	2	1	1	2	1	1	1	1	1	1	1
2	5	2	2	2	3	2	1	3	1	1	1	1	1	2	2	1	5	1	2	3	4	3	3	2	2	3	3	3	4	4		3	1	1	5	5	2	3	3	2	1	2	2	2	1	2	2	1	2
2	5	2	2	1	1	2	1	2	1	1	1	1	1	2	1		5	2	2	2	2	3	3	2	2	2	2	2	3	4	1	1	1	1	3	2	3	3	3	3	2	3	3	2	1	1	1	1	1
2	5	2	1	4	5	5	2	4	3	2	4	5	2	4	1	5	5	3	4	3	5	4	3	3	2	2	3	4	5	4		1	1	1	1	2	2	2	1	2	1	1	1	1	1	1	2	1	2
2	5	2	2	2	4	3	1	2	1	2	2	1	1	2	2	1	4	1	2	2	3	2	2	2	3	3	2	3	4	5	1	1	1	1	2	2	3	2	2	2	1	2	2	2	1	1	2	2	2
2	5	2	2	1	3	3	1	2	1	1	1	1	1	1	3		4	1	1	3	2	2	2	2	1	1	2	1	3	3	2	1	1	1	3	1	2	3	2	2	1	2	2	1	1	1	2	1	3
2	5	2	1	1	1	1	1	2	1	1	1	1	1	1	1	1	5	2	2	1	1	2	1	2	2	2	2	2	1	1	1	1	1	1	4	2	2	3	1	2	1	2	2	3	1	2	1	1	1
2	5	2	1	2	2	5	1	2	1	1	2	2	1	2			5	3	2	5	3	4	5	3	3	2	3	2	4	4	1		2		5		2	3	2	2	1	1	2	2	1	2	1	1	4
2	5	2	2	2	2	2	2	2	1	1	2	1	1	2	1	2	5	2	1	2	1	2	2	3	3	2	4	3	3	3		3	1	1	3	1	1	2	1	2	1	2	2	1	1	1	2	1	2
2	5	2	1
2	5	2	1	1	1	2	1	1	1	1	1	1	1	1	1	2	5	1	1	2	1	1	4	2	2	2	3	3	4	5	1	1	1	1	2	1	1	1	1	2	1	1	1	1	1	1	1	1	1
2	5	2	2	1	1	3	1	1	1	1	2	1	1	1	1		5	1	1	1	4	3	2	2	2	2	2	3	4	4	1	1	1	1	2	1	3	2	2	1	1	2	1	2	1	1	1	1	2
2	5	2	1	1	1	1	1	1	1	1	1	1	1	1	1	1	5	1	2	3	1	1	2	2	3	1	3	1	4	4	1	2	1	1	2	1	3	2	2	1		3	1	3	1	3	2	2	2
2	5	2	1	2	1	4	2	3	2	1	3	1	1	1	1	1	5	3	2	4	3	3	3	4	3	3	2	4		4	1	1	1	1	3	1	3	1	2	2	1	1	1	1	1	1	1	2	2
2	5	2	1	1	5	5	1	1	1	1	1	1	1	1	1	1	5	1	1	1	1	1	1	1	1	1	1	1	5	5	1	2	1	1	5	1	5	4	4	4	1	2	3	2	2	1	2	2	3
2	5	3	1	2	2	1	1	1	2	3	2	1	2	4	2	5	3	3	2	1	2	3	2	2	3	4	2	3	5	5	1	2	1	1	2	2	2	3	2	2	1	1	2	1	1	1	1	1	3
2	5	3	2	2	1	1	1	2	1	1	3	1	1	1	2		4	2	2	1	1	1	1	2	2	1	1	2	1	1		2	1	2	2	2	3	2	2	2	1	2	2	1	1	2	2	2	2
2	5	3	1	1	3	3	1	1	1	1	1	1	1	1	1	4	4	3	2	4	3	2	2	4	2	3	3	4	4	3	1	1	1	1	1	1	3	1	1	1	1	1	1	1	1	1	2	1	2
2	5	3	2	1		3	1	2	1	1	1	1	1	1	1		5	1	1	1	1	2	1	2	1	3	2	3			1	1	2	1	2	3	4	2	2	1	1	1		1	1	1	1	2	2
2	5	3	1	1	3	4	5	5	2	1	2	1	1	5	1		5	3	2	1	3	3	2	2	1	1	1	3	3	3	1	1	1	1	2	1	1	1	1	1	1	1	1	1	1	1	1	1	1
2	5	3	1	1	1	2	1	2	2	2	2	4	1	2	1		5	1	1	1	3	3	4	3	2	3	3	3	4	4		2	1	1	3	1	1	3	1	3	1	2	3	1	1	1	1	1	1
2	5	3	1	1	1	1	1	1	1	1	1	1	1	1	1	3	2	1	1	1	1	2	1	2	3	4	5	4	3	2	1	1	1	1	5	2	5	2	2	4	2	3	3	2	1	3	1	3	4
2	5	3	2	1	5	5	1	3	1	1	2	1	1	3	1		5	1	3	2	2	3	2	2	2	2	2	2	3	3	1	1	1	1	2	2	2	2	1	1	1	1	2	1	1	1	1	1	1
2	5	3	2	2	3	5	1	2	1	1	2	1	1	1	2		5	2	2	2	2	3	2	2	3	3	3	1	3	2	1	1	1	1	2	1	1	2	2	2	1	2	1	2	1	2	2	1	2
2	5	3	1	1	3	2	2	4	3	1	1	1	1	1	1		5	3	2	3	3	3	3	3	3	3	2	4	4	3		1	4	3	5	5	5	4	4	3	4	4	4	3	1	4	4	4	4
2	5	3	2	1	2	2	1	1	1	4	1	1	1	1	2		5	1	3	1	1	2	2	1	1	1	1	1	2	3	1	1	1	1	2	3	2	2	2	2	1	2	2	1	1	1	2	2	2
2	5	3	1	2	2	3	1	2	1	1	2	1	1	2	1		5	1	2	2	2	4	1	2	1	1	2	3	3	2		1	1	2	2	1	2	2	1	1	1	1	2	1	2	3	3	1	2
2	5	3	1	1	2	2	1	2	1	1	1	1	1	1	1	1	5	2	2	1	1	3	2	1	1	1	1	1	2	2	1	1	1	1	1	1	1	2	1	1	1	1	1	2	1	1	1	1	2
2	5	3	1	3	5	3	2	5	2	3	3	2	1	5	2		5	1	1	2	2	2	3	2	2	2	2	2	4	2		5	1	5	5	1	5	2	2	2	2	2	2	2	5	1	1	2	5
2	5	3	2	2	1	3	1	2	1	1	1	1	1	1	1	1	5	1	1	1	1	2	1	1	1	2	1	2	2	2	1	1	1	1	1	1	1	4	4	1	1	4	2	3	2	1	2	1	2
2	5	3	1	1	2	4	1	1	3	1	2	1	1	1	1		3	3	2	1	1	2	1	1	3	3	3	1	2	2	1	1	1	1	2	1	3	2	3	3	1	2	2	2	1	3	1	2	3
2	5	3	1	1	1	2	1	2	1	1	2	2	1	1	1	1	5	1	1	1	1	2	1	2	1	3	1	3	2	2	1	1	1	1	3	1	1	3	1	2	1	1	1	2	2	2	1	1	1
2	5	3	2	2	3	2	2	3	1	1	1	1	1	1	1	1	5	1	1	1	1	1	2	1	1	1	1	2	3	3	1	1	1	1	2	1	1	2	2	1	1	1	2	1	1	1	2	2	2
2	5	3	2	1	1	2	1	1	1	1	1	1	1	1	2		4	1	2	1	3	2	2	1	1	1	1	2	2	2		2	1	1	1	1	1	3	3	3	1	2	2	1	1	1	3	3	3
2	5	3	2	1	5	5	2	2	1	1	2	1	1	1	2		4	1	1	2	3	3	1	1	1	1	1	2	4	4	1	1	1	1	3	1	1	1	1	1	1	1	1	2	2	1	3	1	3
2	5	3	2	1	2	1	3	2	1	1	2	1	1	1	5		5	3	1	1	2	2	5	2	4	4	4	2	5	5	1	1	1	1	1	1	1	2	1	2	1	1	2	1	1	1	2	1	2
2	5	3	2	2	4	2	1	2	1	1	2	1	1	2	1		3	1	1	1	2	3	2	2	1	1	1	3	1	2	1	1	1	1	1	1	1	2	2	2	1	2	2	2	1	2	1	1	2
2	5	3	1	1	5	5	1	3	1	1	2	1	1	1	1	1	5	1	1	1	1	1	1	2	2	2	2	2	4	4	1	1	1	1	2	2	2	3	1	2	1	1	2	1	1	1	1	1	2
2	5	3	1	1	3	4	1	2	2	2	3	1	1	2	1		5	1	1	3	3	3	2	2	1	2	2	1	1	2		2	1	2	1	1	1	1	1	2	1	1	2	1	1	1	1	1	2
2	5	3	1	2	2		1	4	1	2	1	1	1	1	1	5	3	4	1	2	3	3	2	2	2	2	2	2	4	4	1	1	1	1	3	2	3	4	2	3	1	1	2	1	1	2	2	1	2
2	5	3	2	1	3	2	1	1	1	1	1	2	1	1	1		5	1	1	1	1	1	2	1	2	2	2	2	3	3		2	1	1	3	1	3	2	2	2	1	2	1	2	2	2	1	2	2
2	5	3	2	5	5	5	1	1	1	1	1	1	1	1	1	1	2	1	2	1	1	1	2	1	2	2	2	1	1	3		2	3	2	2	3	1	2	1	1	1	1	1	1	1	1	2	1	1
2	5	3	2	1	2	2	1	3	1	1	2	1	1	1	1		5	1	1	1	2	2	2	1	2	2	2	1	2	2	1	2	1	1	2	1	1	3	1	2	1	1	1	2	1	2	2	1	3
2	5	3	1	1	4	4	2	3	1	1	2	1	1	2	1		5	1	3	2	2	5	2	1	2	1	3	2	4	5		2	1	1	4	1	3	2	2	2	1	2	2	2	1	1	1	2	2
2	5	3	2	1	2	2	2	1	1	3	1	1	1	1	1		5	1	2	1	2	2	3	1	2	2	2	1	2	3	1	2	1	2	3	2	3	2	2	2	1	1	2	2	2	2	3	3	4
2	5	3	1	1	2	3	1	5	2	2	2	1	1	3	1		4	1	2	2	2	3	3	3	3	3	3	3	3	3	1	1			2	1	3	2	1	2	2	2	2	2	2	2	1	1	3
2	5	3	2	2	5	3	1	2	1	1	1	1	1	4	1		5	1	1	1	1	3	1	1	2	3	4	1	1	5					2			1	1	2	1	1	2	5	1	2	2	2	2
2	5	3	2	1	2	2	1	1	1	1	1	1	1	1	1	1	5	1	1	1	1	1	2	1	2	1	1	2	2	3	1	1	1	1	1	1	1	2	2	1	1	2	2	1	1	1	2	2	2
2	5	3	1	1	5	4	2	5	1	1	3	1	1	1	1		5	1	2	1	2	1	3	2	2	2	2	3	5	4	1	1	1	1	2	1	1	2	2	2	1	2	1	1	2	2	1	1	1
2	5	3	2	1	1	2	1	2	1	1	1	1	1	1	2		5	1	2	1	2	2	1	1	1	1	1	1	2	2	1			1	2			2	2	2	1	2	2	1	1	1	1	2	2
2	5	3	1	1	2	1	1	1	1	1	1	1	1	1	1		5	2	2	1	1	2	1	1	2	2	1	3	4	5		1			1			1	1	2	1	1	2	1	1	1	1	1	1
2	5	3	1	1	3	4	1	2	1	2	3	1	1	4	1		5	2	3	2	2	3	3	2	1	1	1	4	4	4	1	1	2	1	2	4	3	2	3	2	1	2	2	1	2	2	3	1	5
2	5	3	2	3	2	5	2	3	1	4	4	1	1	3	1	3	5	1	1	1	5	4	4	3	3	3	2	4	5	5	2	2	3	1	3	3	2	3	4	3	1	3	4	2	1	3	3	2	4
2	5	3	1	1	2	3	1	1	2	1	3	1	1	1	1		5	1	2	3	3	3	3	3	3	4	3	3	5	5	1	1	1	2	3	2	2	1	1	1	1	1	1	1	1	1	2	2	2
2	5	3	2	1	1	2	1	1	1	1	1	1	1	1	1	3	5	1	1	1	1	2	1	1	2	2	2	1	1	1	1	1	1	1	1	1	1	3	2	3	1	2	2	1	1	1	1	2	2
2	5	3	1	1	1	2	1	3	1	1	2	3	1	3	1	2	3	1	1	2	3	2	3	1	1	1	1	1	3	3	1	1	1	1	1	1	1	2	2	1	2	2	2	2	1	1	1	1	2
2	5	3	1	2	1	1	3	5	2	1	3	1	1	2	1	1	5	1	1	1	2	2	5	2	4	4	4	1	5	5	1	1	1	1	1	1	2	2	1	1	1	1	1	1	1	1	1	1	1
2	5	3	2	2	4	1	1	2	1	1	2	1	1	3	2	5	5	3	1	3	4	3	2	2	3	4	1	3	4	2	1	2	1	1	2	2	1	2	3	1	1	1	1	1	1	1	1	1	3
2	5	3	1	2	3	5	2	4	2	2	2	3	4	4	1		4	1	1	3	3	3	5	2	3	3	4	5	5	5	1	2	1	3	2	3	4	3	3	3	1	2	2	2	1	2	1	1	2
2	5	4	2	3	2	2	1	3	1	4	2	1	1	2	1		5	2	2	2	4	4	1	3	2	3	2	3	4	4	1	1	1	1	2	2	1	2	1	1	1	1	1	2	1	2	2	1	2
2	5	4	2	2	3	2	1	1	1	1	4	2	1	1	1		5	2	3	3	2	4	1	3	3	3	3	4	4	5	1	1	1	1	2	1	1	3	3	2	1	2	3	2	3	3	1	1	1
2	5	4	1	2	3	2	1	1	1	1	1	1	1	1	1		3	3	2	3	2	3	3	2	3	2	1	3	3	4	1	2	1	1	3	1	1	2	3	2	1	2	2	1	3	2	1	1	1
2	5	4	2	2		3	1	3	1	1	2	1	1	2	1	2	5	1	1	2	2	3	2	2	1	3	1	1	4	3		3	1	1	2	1	1	2	2	2	1	1	2	1	1	2	3	2	2
2	5	4	2	2	3	3	2	4	2	2	3	4	1	3	4	1	5	3	2	4	4	4	3	3	2	2	3	3	4	4		2	1	1	3	1	1	1	1	1	1	1	2	1	1	1	1	1	2
2	5	4	1	2	3	2	1	2	2	1	1	1	1	1	1		4	1	1	2	2	2	2	2	2	2	3	2	4	3	1	1	1	1	2	1	3	1	2	3	1	2	1	3	1	1	1	1	2
2	5	4	2	2	2	2	1	1	1	1	2	1	1	2	1	2	4	2	2	1	1	3	2	2	2	2	2	2	2	2	1	1	1	1	2	1	2	2	2	2	1	2	2	1	1	1	1	1	2
2	5	4	1	1	5	5	2	2	3	1	2	2	1	1	1		3	1	1	1	1	1	1	1	2	1	2	2	1	1		2	1	1	2	1	1	3	1	1	1	1	2	5	3	5	3	1	3
2	5	4	2	1	2	5	1	5	1	1	1	1	1	1	1		5	1	1	5	5	5	4	3	3	2	2	4	4	4	1	3	1	3	4	1	4	2	2	1	1	1	2	1	1	1	1	1	2
2	5	4	2	2	3	3	1	2	1	1	4	4	1	1	5	1	5	3	2	3	3	3	3	3	3	3	3	3	3	5	1	1	1	1	3	1	1	3	1	2	1	1	1	2	1	3	2	1	2
2	5	4	2	2	4	3	1	1	1	1	2	1	1	1	1		3	1	1	1	2	2	2	1	2	1	2	2	1	3	1	1	1	1	2	1	1	2	1	1	1	2	2	2	1	2	1	1	1
2	5	4	1	3	1	4	1	5	2	2	2	1	1	1	1	2	4	3	1	4	3	3	3	1	2	2	2	2	4	3	1	2	1	1	2	2	1	3	3	2	2	2	2	3	1	1	1	2	3
2	5	4	1	2	2	2	1	4	4	3	3	1	1	4	1		5	1	1	3	2	3	3	1	2	1	1	2	5	5		2	2	2	2	2	2	2	2	1	1	1	1	1	1	1	2	1	1
2	5	4	2	1	1	2	1	1	1	1	1	1	1	1	1		4	1	2	3	4	2	1	2	2	2	2	3	4	4	1	1	1	2	2	1	5	2	2	2	1	1	2	2	1	1	1	2	2
2	5	4	1	2	1	2	1	4	2	2	3	1	1	3	1	1	5	1	1	1	3	4	2	4	4	4	4	5	5	5	1	1	1	1	3	3	4	3	2	2	2	2	1	2	2	2	1	2	2
2	5	4	1	1	1	1	1	1	1	1	1	1	1	1	1	1	5	1	1	1	1	3	3	3	3	3	3	3	3	3	1	3	1	3	3	1	3	1	1	1	1	1	1	2	1	1	1	1	1
2	5	4	1	1	2	2	1	3	1	1	2	1	1	1	1		4	1	2	3	2	4	2	2	2	2	3	4	1	4	1	2	2	4	3	1	1	3	3	1	2	2	3	3	2	2	3	2	5
2	5	4	1	2	5	5	1	5	1	1	3	1	1	1	1	1	5	2	2	3	4	5	4	3	4	2	4	2	4	4	1	2	1	1	2	3	2	1	1	1	1	1	1	1	1	1	1	2	2
2	5	4	1	2	3	2	1	1	1	2	1	1	1	1	1		5	1	2	3	1	3	1	2	2	2	2	2	3	3	1	1	1	1	1	1	1	1	1	1	1	1	2	2	1	1	2	1	2
2	5	4	2	2	2	2	1	1	1	1	1	1	1	1	1	1	3	2	2	1	1	2	1	2	2	2	2	2	2	2		1	1	1	2	1	2	1	1	1	1	1	2	2	1	1	2	1	2
2	5	4	1	2	4	5	1	4	5	4	4	2	1	1	1	1	5	1	2	1	2	2	2	3	3	3	3	3	3	3		1	1	1	1	1	1	2	2	2	1	1	1	1	1	1	1	1	5
2	5	4	1	1	3	2	1	1	3	2	1	1	1	5	1	1	3	1	3	1	3	2	2	1	1	1	1	1	2	2		1	1	5	1	1	3	2	2	1	1	1	2	2	1	2	1	5	1
2	5	4	2	2	2	1	1	3	1	1	2	1	1	2	1	1	4	1	1	2	3	3	3	2	3	2	3	4	3	3	1	1	1	1	3	1	1	2	2	2	2	2	2	2	1	2	2	2	2
2	5	4	1	2	3	3	2	4	2	3	3	3	1	1	1		5	2	1	3	3	3	2	2	2	2	2	2	4	3	1	1	1	1	1	1	1	3	2	3	1	3	2	2	2	2	1	1	1
2	5	4	2	2	3	5	2	5	2	3	3	2	2	2	2	5	4	2	2	3	4	4	4	3	3	3	3	4	4	4	2	2	1	1	3	1	1	2	1	2	1	1	1	1	1	1	1	2	2
2	5	4	2	2	1	2	1	2	1	1	2	1	1	2	1		4	1	1	2	1	2	1	1	1	1	1	1	3	3		1	1	1	3	1	2	2	2	1	1	1	1	1	1	1	1	1	1
2	5	4	2	2	4	3	2	5	1	1	5	1	1	3	1	2	5	1	1	1	2	2	2	3	3	2	3	4	3	5	1	2	4	3		2	4	3	3	2	1	2	3	2	3	4	3	2	4
2	5	4	2	2	2	2	1	1	1	1	1	1	1	1	1	1	3	1	2	1	1	1	2	1	1	1	1	1	2	2	1	1	1	1	2	1	2	2	2	2	1	2	2	2	1	1	1	1	2
2	5	4	1	1	4	4	1	1	3	3	1	1	1	1	1	5	5	4	3	5	2	2	1	3	4	3	3	4	4	5	1	1	1	1	2	1	3	1	2	1	1	2	1	1	1	2	2	1	5
2	5	4	2	1	2	4	1	3	2	1	1	1	1	1	1		3	1	2	2	1	3	2	3	2	1	2	1	3	3	1	1	1	1	3	2	1	2	2	1	1	2	2	2	1	1	2	1	2
2	5	4	2	2	5	2	1	2	1	1	2	1	1	2	1		5	1	2	3	2	3	2	2	2	2	2	3	3	4	1	2	1	2	2	1	3	3	1	1	1	1	2	2	1	2	1	2	2
2	5	4	1	1	3	2	2	2	3	2	2	2	1	1	1		4	3	2	2	3	4	4	4	3	5	4	2	2	3		1	1	1	2	1	1	1	1	1	1	1	1	3	1	2	1	1	2
2	5	4	1	2	4	2	1	1	2	3	2	1	1	1	1	1	5	1	2	2	1	4	2	3	2	2	3	3	4	4	1	1	1	1	1	1	1	2	1	1	1	2	2	1	1	1	2	1	1
2	5	4	1	2	5	5	1	2	2	1	3	1	1	1	1	1	4	2	4	1	1	2	2	1	2	1	4	2	1	2	1	1	1	1	1	1	1	2	2	2	1	2	2	2	2	2	1	2	2
2	5	4	1	3	2	2	1	1	2	2	3	1	1	1	1		4	1	3	3	4	3	2	2	2	2	2	3	4	4	1	2			5			3	2	3	1	3	2	1	1	3	1	1	4
2	5	4	2	2	5	2	1	4	1	1	3	1	1	2	2		4	1	3	3	3	2	2	3	2	3	1	3	3	2	1	2	1	2	3	1	2	2	2	1	1	2	2	1	1	1	2	1	3
2	5	4	1	3	2	2	1	3	1	2	4	1	1	3	1		5	1	2	3	4	3	3	3	2	2	2	3	4	4	1	1	1	2	2	2	2	3	3	2	1	1	2	1	1	2	2	2	2
2	5	4	2	2	2	3	1	3	1	4	3	1	1	1	2	4	5	2	1	3	4	4	4	4	3	4	3	5	4	5	1		1	1	2	1	1	2	2	2	1	2	2	1	1	1	1	1	3
2	5	4	1	2	1	3	2	3	2	4	4	1	1	2	1		4	1	1	2	1	2	2	1	1	1	2	1	3	3		2	2	2	5	4	5	2	2	3	2	1	4	4	1	3	5	5	4
2	5	4	2	1	1	1	1	2	1	2	1	2	1	2	2	2	5	1	2	1	1	2	2	3	3	3	3	3	3	4	1	1	1	1	1	1	2	1	1	1	1	2	3	1	1	1	1	2	1
3	3	1	1	3	3	3	1	2	2	1	2	1	1	1	1	2	3	1	2	3	3	3	3	3	3	4	5	5	2	5	1	2	2	3	2	4	5	2	2	1	1	2	1	2	1	2	2	1	2
3	3	1	2			2	1	2	1	1	4	2	3	4	3		2	1	1	1	2	1	1	3	1	4	3	2	3	5		1	1	1	1	1	1	4	2	2	1	2		2	1	2	3	1	1
3	3	1	2	3	2	4	1	1	1	1	2	1	1	1	3	1	4	1	1	3	1	3	3	2	2	3	2	4	5	5	1	2			4			2	1	1	1	2	1	1	1	1	1	1	4
3	3	1	1	4	3	5	1	1	1	1	3	1	1	1	1	5	5	3	1	1	1	3	3	1	3	2	2	3	5	5	1	1	1	1	2	1	1	2	1	1	1	1		1	1	1	1	1	1
3	3	1	2	5	2	3	1	4	1	2	3	1	1	4	1		4	1	2	5	4	3	4	3	1	3	3	2	4	4		1	1	1	1	1	1	2	2	2	1	1	1		3	2	2	2	2
3	3	1	1	5	5	5	1	1	5	1	5	1	1	1	1		5	3	1	3	2	3	4	2	3	2	4	5	5	5	1	1	1	1	2	1	1	2	2	1	1	1	2	2	1	2	1	1	1
3	3	1	1	3	4	3	2	4	2	2	3	1	1	2	1	3	5	4	1	3	4	5	4	3	3	3	3	4	4	2	1	2	1	3	2	1	3	3	4	3	2	3	2	2	1	3	1	1	3
3	3	1	2	4	3	4	2	4	1	2	4	1	1	3	4		5	1	1	3	3	2	2	3	3	3	3	5	5	5	2	1	1	2	1	1	2	1	2	1	1	1	1	1	1	2	2	2	2
3	3	1	1	3	2	4	2	2	3	4	3	2	3	4	2		5	4	3	3	4	3	3	3	2	3	4	4	2	3	2	1	1	3	2	1	3	2	2	2	2	2	3	2	2	2	2	2	3
3	3	1	1	2	3	2	1	1	2	2	1	1	1	1	1	3	4	1	3	2	2	2	2	2	3	3	3	2	4	4		2	1	1	2	1	2	2	2	2	1	1	1	2	1	1	2	2	2
3	3	1	1	3	4	3	1	5	2	2	3	1	1	2	3	2	5	4	3	3	3	4	3	2	3	4	1	5	5	5	2	2		1	2	1	2	2	1	2	1	1	2	1	1	2	1	1	2
3	3	1	2	4	3	4	4	4	3	3	4	3	3	4	3	3	4	3	3	4	4	3	3	3	4	4	4	3	3	3	1	2	2	2	2	1	1	2	2	2	2	2	2	2	2	1	1	1	2
3	3	1	2	3	2	2	1	4	2	2	3	1	1	4	4	3	4	3	1	2	2	5	3	1	3	4	2	1	5	5		1	1	1	1	1	1	1	2	1	1	2	1	1	1	1	1	2	2
3	3	1	1	3	4	5	1	5	3	2	2	1	3	5	1	2	5	2	1	1	1	3	3	3	3	4	5	2	3	2	1	2	1	1	2	1	1	2	2	2	1	2	2	1	1	1	2	1	2
3	3	1	1	1	1	1	1	1	2	1	4	1	1	1	1		5	1	1	4	3	4	4	3	3	2	2	2	4	4	1	3	1	1	4	1	2	2	2	2	1	2	2	1	5	2	1	1	4
3	3	1	1	2	2	4	3	5	2	2	2	1	1	5	1		4	4	4	5	3	3	5	2	3	3	3	3	5	5		3	5	5	3	5	5	4	4	4	4	4	2	2	1	2	5	5	5
3	3	1	2	3	4	5	3	1	1	1	1	1	1	1	2	5	5	4	3	2	4	4	3	3	4	3	4	2	5	5		1	5		2	3	4	3	3	3	1	3	2	4	5	3	4	4	2
3	3	1	2	2	3	3	1	4	1	2	2	1	1	3	1	2	3	3	2	4	4	3	3	2	2	3	2	3	4	4		1	3	3	3	2	3	2	1	2	1	1	1	1	1	1	2	2	2
3	3	1	2	2	3	3	1	4	1	1	2	1	1	2	1		5	1	1	2	1	2	2	3	2	3	3	3	4	4	2	2	1	1	2	1	1	2	1	1	1	1	1	1	1	1	1	1	1
3	3	1	2	4	3	5	1	3	1	1	2	2	1	3	2	4	5	3	3	3	3	3	3	2	3	2	2	3	5	5	1	1	1	1	2	1	1	2	1	1	1	1	1	1	1	1	1	1	1
3	3	1	1	4	2	3	5	5	4	4	4	4	4	3	1		5	1	1	4	4	4	4	1	3	4	4	4	3	4		1	1	3	1	2	3	2	3	3	3	3	2	2	2	3	2	3	2
3	3	1	1	5	2	3	2	5	2	3	4	1	1	2	1	4	5	4	3	5	4	5	5	4	5	3	4	5	5	5	1	2	2	2	3	4	3	1	1	1	1	1	1	2	1	1	1	1	1
3	3	1	2	2	2	3	4	3	3	2	2	2	3	4	5		3	1	1	3	2		2	2	2	2	2	2	3	4	2	2	1	1	2		1	2	1	1	1	1	1	1	1	1	1	1	1
3	3	1	1	2	2	5	1	2	1	1	1	1	1	1	1	5	4		2	3	2	4	5	1	2	2	2	2	2	2		1	1	1	1	1	1	1	1	1	1	1	1	1	1	1	1	2	1
3	3	1	1	5	3	4	1	1	3	2	3	4	1	2	1	1	5	2	2	3	2	1	1	1	1	1	3	3	1	1	1	1	1	1	1	1	1	1	1	1	1	1	1	1	1	1	1	1	1
3	3	1	2	2	2	3	1	3	1	1	1	1	1	4	1	2	5	3	1	2	3	2	2	2	2	3	3	2	5	5	1	1	1	1	3	1	1	2	2	2	1	3	2	2	1	2	2	1	3
3	3	2	1	2	1	2	1	1	2	2	3	1	1	1	1		4	5	3	1	1	1	3	1	1	1	1	3	3	3	1	3	2	2	3	2	2	2	2	2	2	3	2	3	1	5	4	2	5
3	3	2	2	3	4	3	1	1	1	1	3	1	1	5	2		4	2	3	1	4	4	3	2	2	3	3	4	5	5	1	1	1	1				1	1	1	1	1	1	1	1	1	1	1	1
3	3	2	2	2	2	3	1	2	1	1	2	2	1	1	2		4	3	4	5	5	4										3	2	3	3	2	3	2	2		1	2	2	1	2	2	1	1	1
3	3	2	1	2	1	5	1	1	2	1	2	1	1	3	1		5	1	1	5	4	4	5	4	4	5	5	4	4	5	2	1	1	1	1	1	1	1	1	1	1	2	1	1	1	1	1	1	1
3	3	2	2
3	3	2	2	2	1	3	1	5	1	1	2	1	1	1	2	1	4	1	1	1	3	1	2	2	2	2	2	1	1	1	1	1	2	2	1	1	2	2	2	1	1	1	1	1	1	1	1	1	1
3	3	2	1	3	2	4	1	2	1	1	3	1	1	3	1		5	2	2	3	2	3	3	3	4		2	5	4	3	1	1	1	1	1	1	3	2	1	1	1	2		2	1	1	1	1	1
3	3	2	2	1	2	2	1	2	1	1	1	1	1	1	1	1	5	1	1	1	1	1	2	1	2	2	2	1	2	2	1	1			2	2	3	2	1	2	1	1	2	1	1	2	3	5
3	3	2	2	2	4	3	2	3	2	2	2	2	3	5	4		5	1	1	4	3	3	2	3	4	3	2	4	3	4	1	1	1	1	1	1	1	1	1	1	2	1	2	2	1	2	1	1	1
3	3	2	2	3	3	3	1	4	2	2	1	1	1	3	2		2	3	1	3	3	1	2	3	3	3	3	3	3	3		2	2		2	2	2	1	1	1	1	1	1	1	2	2	3	2	3
3	3	2	2	3	1	2	1	5	1	2	2	1	1	2	1		5	2	1	1	1	3	2	1	1	1	1	2	3	4		2			2			2	1	1	1	1	1	1	1	2	1	1	2
3	3	2	1	3	3	4	2	2	2	2	1	2	1	3	1		4	1	1	1	1	1	2	1	1	1	1	5	5	5	1	2	1	5	5	1	2	4	4	1	1	2	2	5	2	5	2	1	2
3	3	2	2	2	2	1	3	5	1	2	2	1	1	3	1		4	1	1	3	3	3	1	1	1	1	1	1	1	3	2	3	2	2	3	2	2	2	2	2	1	2	4	5	4	2	2	2	3
3	3	2	1	2	3	4	2	3	4	2	3	2	3	2	3	2	4	3	3	3	1	1	3	2	3	2	3	2	3	2		2	1	1	2	1	2	2	2	2	2	1	2	2	1	3	3	2	3
3	3	2	2	2	2	4	1	2	1	1	3	1	2	1	1	5	5	1	1	5	4	4	3	3	2	4	2	2	5	5	1	1			1	1		2	1	2	1	2	2	2	2	4	2	1	1
3	3	2	1	5	4	4	2	5	3	2	2		2	3		5	5	3	3	4	1	1	2	1	1	1	1	1	2	2		1	1	1	1	1	1	1	1	1	1	1	2	2	1	1	1	1	1
3	3	2	1	1	1	2	1	1	1	2	1	1	1	2	1	1	2	1	1	3	2	3	3	1	1	1	2	2	2	1		3	1	2	4	1	5	2	2	2	1	2	2	2	1	2	1	1	2
3	3	2	1	2	3	1	1	1			1	1	1	1	1		4	2	2		1	2	2	1	1	1	1	1	2	4		1			1			1	1	1	1	1	1	1	1	1	2	1	1
3	3	2	1	4	1	3	1	1	1	2	1	1	1	1	1		4	1
3	3	2	2	5	2	5	1	5	2	2	3	1	1	5	1		4	2	1	3	2	2	5	2	2	4	2	5	3	5	1	1	1		3			2	1	2	2	2	2	2	1	2	2	1	2
3	3	2
3	3	2	1
3	3	3	1	2	3	4	1	1	1	2	1	1	1	5	1		4	5	4	1	1	1	1	1	1	1	1	1	1	1	1	1	2	2	1	4	2	4	4	1	1	4	1	1	1	2	2	1	1
3	3	3	2	5	5	4	1	4	1	1	3	1	1	1	2	3	5	2	2	4	1	2	1	1	2	1	3	3	4	4	1	1	1	1	2		1	1	1	1	1	1	2	2	1	1	2	2	1
3	3	3	1	5	5	5	1	5	5	5	5	1	5	1	1	5	5	1	1	4	3	4	3	2	2	3	4	3	5	5		1	1	1	1	1	2	2	2	2	1	1	1	2	1	1	1	1	1
3	3	3	1	1	1	1	1	1	1	1	1	1	1	1	1	1	3	4	1	2	1	1	2	2	1	3	1	3	5	5		1	1	3	1	2	3	1	2	1	1	1	1	2	3	2	2	4	2
3	3	3	1	1	5	5	1	1	1	1	1	1	1	1	3	5	5	3	1	4	1	3	4	1	1	1	1	1	1	1		3			3		4	1	1	1	1	1	2	2	1	1	1	1	3
3	3	3	1	1	1	1	1	1	5	1	1	1	1	5	1	1	5	4	1	2	1	1	2	1	1	1	1	2	1	1	1	2	1	1	2	1	1	3	1	1	1	1	1	1	1	1	1	1	1
3	3	3	1	1	1	3	1	1	1	1	1	1	1	1	1	1	5	1	1	1	1	1	2	3	3	3	3	3	3	3		1			3			2	2	1	1	2	1	2	1	2	2	1	2
3	3	3	1	2	2		1	3	2	1	1	1	1	1	1	3	4	1	5	1	1	1	1	1	2	2	1	5	5	5					3	2	5	3	3	3	3	2	3	5	4	3	3	3	3
3	3	3	2	2	2	3	1	1	1	1	2	1	1	1	1		5	1	1	3	3	3	2	2	1	1	3	3	4	3	1	1	1	1	1	1	1	2	2	2	2	2	2	2	1	2	2	1	2
3	3	3	1	3	4	3	1	2	2	5	3	1	1	3	1	1	3	1	1	5	2	1	3	1	1	1	1	1	1	5	2	1	1	1	1	1	1	2	2	1	1	1	4	1	1	1	5	5	5
3	3	3	1	5	3	2	2	1	1	1	2	1	2	5	2	2	5	2	1	1	1	5	3	1	1	1	1	1	3	3	1	1	1	1	2	1	2	2	2	1	1	1	2	2	1	2	1	1	1
3	3	3	1	5	1	3	1	3	4	2	4	2	3	2	1		5	5	5	4	4	5		2	3	4	4	5	3	5	1	2	1	3	5	4	5	3	3	3	2	1	3	5	2	4	3	4	3
3	3	3	1	3	5	3	2	2	2	2	1	2	3	5	1	1	5	1	2	4	3	4	4	3	3	4	5	4	3	5		1	2	3	2	4	5	2	2	2	1	1	2	1	2	3	4	5	1
3	3	3	1	3	2	2	1	1	1	1	2	1	1	1	1		5	1	1	3	1	1	1	3	3	3	2	1	2	2	1	2	1	1	2	2	3	2	2	2	1	1	2	2	2	2	1	1	1
3	3	3	1	2	2	2	1	2	3	2	2	1	2	5	1		5	1	4	5	4	5	5	3	3	3	4	5	5	2	1	1	1	3	1	1	5	2	2	3	1	1
3	3	3	1	1	1	1	1	1	1	1	1	1	1	1	1	1	5	2	2	1	1	1	4	1	1	1	1	1	4	4	1	1	1	1	1	1	1	4	4	1	1	1	1	1	1	1	1	1	1
3	3	3	2	2	1	2	1	3	2	1	2	1	1	1	2	4	5	1	1	1	1	3	3	2	3	3	3	4	4	3	1	1		1	2	1	2	2	2	2	1	1	2	2	1	2	2	2	2
3	3	3	2	3	3	4	1	5	2	2	5	1	1	5	5		5	2	1	5	5	5	4	4	4	4	5	5	5	4		1	1	1	1	1	1	1	1	1	1		2
3	3	3	2	5	5	5	1	2	4	2	5	1	1	1	3	2	1	2	2	1	1	3	2	3	2	1	3	1	4	4		2	1	1	3	1	1	2	2	1	1	2	2	1	1	1	1	1	5
3	3	3	2	2	2	2	1	3	1	1	2	1	1	2	2	1	5	1	1	2	2	2	2	2	2	2	2	2	2	2	1	3	4	1	3	4	1	3	3	3	3	3	2	2	2	3	4	1	3
3	3	3	1	1	5	5	1	4	1	1	3	1	1	1	1	1	5	4	3	3	4	3	3	1	1	1	3	4	5	5		1	1	2	1	1	2	3	3	2	1	1	1	2	2	2	1	2	1
3	3	3	2	4	3	4	1	4	1	1	2	1	1	1	4		5	3	2	1	1	2	3	1	1	1	1	1	3	3	1	1	1	1	2	1	1	2	2	2	2	1	1	2	1	2	1	2	2
3	3	3	1	2	3	4	1	1	1	1	1	1	1	2	1		5	1	2	1	1	2	3	3	2	1	1	1	2	1		1	1	1	2	1	1	2	1	2	1	1	1	1	1	1	1	1	1
3	4	1	1	4	5	4	2	3	2	2	2	1	1	3	1	2	3	1	2		4	4		4	3	4	4	3	5	5		1	1	1	1	1	3	2	3	2	1	1	2	1	1	1	2	2	2
3	4	1	1	2	1	2	1	1	1	1	3	2		4	1	3	4	3	1	3	4	3	2	2	2	2	2	3	4	4		3	1	2	3	3	3	2	2	3	1	2	1	2	2	2	2	2	2
3	4	1	2	3	4	3	2	2	3	4	5	2	2	5	3	4	5	2	3	3	3	4	4	2	2	3	4	3	5	5		3	4	5	3	5	5	2	2	2	2	2	3	3	2	3	3	4	2
3	4	1	2	4	2	3	1	2	1	1	3	1	1	3	1		5	1	1	3	3	3	3	3	3	2	3	4	4	4	1	1	1	1	3	1	1	2	2	1	1	2	1	1	1	2	1	1	2
3	4	1	2	5	1	1	1	3	1	1	2	2	1	4	1	1	5	1	1	4	3	5	3	3	4	2	3	4	5	5	1	2	1	2	3	2	3	2	3	2	1	1	2	2	1	1	1	1	4
3	4	1	1		3	2	1	2	1	1	2	1	1		1	1	5	2	1	3	4	4	2	2	3	2	3	4	5	5		2	1	2	1	2	3	2	2	3	1	2	2	1	1	2	2	2	1
3	4	1	2		1	2	1	3	1	1	1	1	1	2	1	4	5	1	2	3	4	4	5	2	2	2	3	4	5	5	1	3	1	1	4	1	2	3	4	2	1	2	2	2	3	2	2	1	3
3	4	1	2	2	2	3	1	3	1	2	3	1	1	1	2		3	1	2	3	4	3	2	3	3	3	3	3	3	3	1	5	1	1	4	1	3	3	2	2	2	2	3	5	3	5	2	1	5
3	4	1	2	3	4	2	2	4	2	2	3	1	1	1	2	3	5	3	2	2	2	3	3	2	3	3	4	4	5	5	1	2	1	1	3	2	1	2	3	1	1	2	2	2	3	2	2	2	3
3	4	1	2	1	2	2	1	1	2	1	3	1	1	2	1	1	4	1	1	1	1	1	1	2	2	1	2	2	1	1								1	1	1	1	1	1	1	1	1	1	1	3
3	4	1	2	2	2	3	1	5	1	1	5	2	1	5	1	1	2	1	1	3	3	3	3	3	3	4	3	3	3	3	2	4	1	2	4	1	2	2	2	2	1	1	1	3		3	2	3	3
3	4	1	1	2	1	2	1	1	1	3	2	2	1	2	1		3	1	1	3	2	1	2	3	2	1	3	4	2	4		2	1	3	3	1	4	2	2	1	1	1	2	2	1	1	2	3	2
3	4	1	2	5	5	4	4	4	5	5	5	1	1	5	5	3	3	3	2	3	1	5	5	1	1	1	1	3	5	5		1	1	3	1	1	3	2	2	2	2	2	1	2	1	3	3	3	3
3	4	1	2	3	4	3	1	3	1	2	3	2	2	1	3	5	3	5	5	4	3	3	3								1	2	1	1	2	1	1	2	2	2	1	1	1	3	1	2	1	1	2
3	4	1	2	2	3	4	1	1	1	1	5	1	1	5	5	5	5	3	1	3	3	4	3	3	3	2	3	4	5	5		1			3			2	2	1	1	1	2	1	1	2	1	1	2
3	4	1	1	3	5	3	1	5	3	2	5	1	1	4	1		2	3	1	1	1	1	2	2	3	2	4	5	4	5	2	2	2	1	1	1	2	3	2	1	1	1	1	4	3	3	3	2
3	4	1	1	4	3	5	1	1	1	1	1	1	1	1	1	5	5	4	3	3	4	5	5	3	3	3	3	3	3	3	1	1	1	1	2	1	1	2	2	1	2	2	2	1	1	1	1	1	5
3	4	1	1	5	5	5	1	2	2	3	5	4	1	5	1		5	2	3	5	5	3	2	2	3	3	3	4	5	5	1	3	1	3	2	1	2	2	2	1	2	1	1	1	1	1	2	1	2
3	4	1	2	2	1	2	2	1	1	1	2	1	1	1	2		4	2	1	3	4	2	2	2	3	2	3	3	2	1	1	2	2	2	3	2	2	2	3	2	1	1	2	1	1	2	1	1	2
3	4	1	1	5	2	5	1		4	4	5	1	2	5	1	1	5	3	4	1	3	1	3	3	2	4	3	4	4	5		1	1	3	2	1	3	1	1	1	1	1	2	1	1	1	1	1	2
3	4	1	1	3	4			5	2	1	3	1	1	5	1	1	3	1	1	3	3	3		2	3	2	3	2	3	3		2	1	5	2	3	5	2	2	2	2	2	2	4		3	4	5	5
3	4	1	2	2	3	2	1	1	1	1	1	1	1	5	1		2	5	1	1	1	1	1	2	2	2	2	3	5	4	1	1	2	3	3	1	5	3	4	1	1	2	2	2	3	5	3	1	2
3	4	1	1	2	5	3	1	4	1	5		1	1	5	1	1	2	1	2	1	1	1	3	2	3	2	2	5	5	5		1	2	3	1	1	5	1	3	1	1	1	1	1	1	1	1	1	1
3	4	1	1	1	3	5	1	1	1	1	1	1	1	1	1	1	4	4	1	2	4	3	5	2	2	2	2	4	5	4		2	2	1	3	3	1	2	2	2	1	2	3	2	2	2	3	2	4
3	4	1	1	1	4	2	1	5	1	1	3	1	1	3	1		2	3	2	2	3	2	3	3	2	2	4	5	3	5		1	1	1	2	1	1	2	1	2	1	1	1	1	1	2	1	1	3
3	4	1	1	4	2	3	1	5	4	5	5	1	4	5	1		4	3	2	2	2	3	5	3	4	2	4	4	3	3		2	1	1	3	2	3	2	3	2	2	2	2	2	3	5	3	2	5
3	4	1	1	5	5	5	1	3	2	2	4	2	2	5	1	5	5	3	2	3	2	5	4	3	3	3	3	4	4	5		2	1	3	3	2	3	2	2	1	1	1	1	1	1	1	1	1	2
3	4	1	1
3	4	1	2
3	4	1	1	2	3	2	5	2	2	2	2	1	1	2	1	5	2	1	3	4	1	2	2	1	1	2	3	4	4	5	1	3	2	1	2	3	5	2	4	3	1	2	3	2	1	2	1	3	4
3	4	2	1	1	2	4	1	4	1	2	3	1	1	2	1		5	3	1	1	1	1	1	2	2	2	2	2	3	5	1	1	1	3	3	1	1	1	1	1	1	2	2	2	1	2	1	1	2
3	4	2	1	1	2	3	1	4	5	2	2	2	1	3	1	1	3	1	3	3	1	1	3	3	3	2	4	5	5	5	1	1	1	1	2	1	1	2	1	1	1	2	2	2	2	2	1	2	2
3	4	2	1	2	5	2	1	2	1	1	2	1	1	2	1	1	5	1	1	1	1	1	2	3	3	3	3	3	2	2		1	1	2	1	1	2	1	1	1	1	1	1	1	1	1	1	5	5
3	4	2	1	2	2	3	2	3	2	3		2		1	1		5	1	2	1	1	1	2	3	3	3	3	3	2	2	1	1	1	2	1	1	2	1	1	1	1	1	3	2	1	3	2	1	3
3	4	2	1	2	1	1	1	3	1	1	1	1	1	1	1	1	1	1	1	1	1	1	1	1	1	1	1	1	2	2		2	1	2	1	1	1	2	2	1	2	1	2	2	1	2	1	1	3
3	4	2	2	2	2	3	1	2	1	1	3	2	1	2	3	1	4	2	1	3	2	3	2	2	2	2	2	2	3	3		1	1	2	2	2	2	2	1	2	1	2	1	2	1	2	1	1	1
3	4	2	2	4	3	5	2	2	1	1	1	1	1	5	4	1	2	2	1	2	1	3	2	2	2	2	1	3	4	4	1	1	1	1	2	1	1	2	2	1	1	1	2	1	2	2	1	1	2
3	4	2	2	5	4	4	3	5	5	5	5	4	1	5	5	4	5	1	2	5	5	5	4	4	3	2	4	5	5	5	2	1	1	1	1	2	1	2	2	3	2	1	1	2	1	2	3	3	5
3	4	2	1	2	2	3	1	4	4	4	2	1	1	2	1	1	3	1	3	4	4	2	2	2	2	2	2	2	1	2	1	2	1	1	3	1	1	2	2	1	1	1	1	1	1	2	1	1	4
3	4	2	2	3	2	2	1	4	3	2	4	2	1	5	3	5	4	2	1	3	3	2	3	2	2	1	3	4	4	4	1	1	1	1	2	3	2	2	2	2	2	1	2	2	1	2	2	3	2
3	4	2	1	5	3	5	2	5	3	3	4	1	1	5	1	5	2	3	2	3	3	2	4	2	2	2	2	3	4	4		1	1	1	2	1	1	2	2	2	1	2	2	2	2	2	3	2	3
3	4	2	2	3	4	5	2	5	1	1	3	2	4	5		3	2	1	2	2	1	3	2	2	3	2	4	5	2	4		1	1	1	1	1	1	2	2	2	2	1	2	2	1	2	2	1	1
3	4	2	1	1	1	2	1	3	1	3	2	2	1	3	1	4	4	1	2	5	5	2	2	2	2	2	2	4	5	3	1	1	1	1	2	3	2	1	1	2	1	2	2	1	1	2	1	1	2
3	4	2	2	3	3	3	1	2	1	2	4	2	1	3	2		3	4	2	4	3	2	3	2	2	2	3	4	5	4	1	1	1	1	1	1	1	3	3	3	1	2	4	3	2	2	2	1	3
3	4	2	2	2	2	2	1	2	1	1	3	1	1	1	2		2	2	1	4	4	3	3	2	3	2	4	3	4	4	1	1	1	1	1	1	1	2	2	1	1	1	2	1	1	1	1	1	2
3	4	2	2	1	2	1	1	1	1	1	1	1	1	1	1	1	1	2	1	1	1	1	1	2	2	2	2	2	3	3	1	1	1	1	2	1	1	2	1	1	1	2	2	1	1	2	1	1	2
3	4	2	2	1	1	2	1	2	1	1	1	1	1	1	1	3	3	1	1	1	1	1	2	2	2	1	2	1	2	1	2	1	1	1	1	1	1	2	3	2	1	2	3	2	1	1	1	2	2
3	4	2	2	4	3	3	1	5	1	1	5	1	2	5	2		4	1	2	5	4	5	4	3	3	3	3	4	4	4	1	1	1	1	1	1	1	1	1	1	1	1	1	1	1	1	1	1	1
3	4	2	2	3	5	5	2	3	1	3	5	1	1	5	1	1	5	2	1	3	1	1	5	3	3	3	3	3	3	3	1	1	1	1	2	1	1	2	2	2	1	1	1	2	1	2	1	1	3
3	4	2	1	2	3	2	1	4	1	1	1	1	1	2	2		3	1	1	2	5	4	2	1	1	1	1	3	4	5	2	1	1	4	1	1	5	2	1	2	1	1	2	5	1	5	3	1	5
3	4	2	2	2	3	3	1	3	2	2	3	1	1	2	1	4	5	3	2	3	3	3	4	1	2	3	2	4	3	4	1	1	1	1	2	1	1	1	1	1	1	1	1	1	1	1	1	1	2
3	4	2	1	1	2	2	1	1	1	1	1	1	1	1	1	1	5	1	1	1	1	1	4	2	3	4	2	5	1	1	1	3	1	1	3	1	1	1	1	1	1	1	1	1	1	1	1	1	2
3	4	2	2	1	4	5	1	1	1	1	3	1	1	1	4		5	2	1	4	3	3	3	3	3	3	4	3	4	4	1	1	1	1	1	1	1	2	2	1	1	2	2	2	1	2	1	2	2
3	4	2	2	2	2	2	1	2	2	1	3	1	1	1	2	2	5	3	1	3	3	3	2	3	3	2	3	2	3	3	1	2	1	1	2	1	1	2	2	2	1	2	2	1	1	1	2	1	2
3	4	2	2	3	3	2	1	4	1	1	1	1	1	1	1	1	2	1	2	1	1	1	1	1	1	1	1	1	1	1	1	1	1	1	2	2	2	2	2	1	1	2	2	2	1	2	1	1	1
3	4	2	2	2	3	4	1	5	1	1	5	1	1	2	5		5	1	1	5	4	4	3	3	3	3	3	3	4	4		1	1	1	1	1	1	3	1	3	1	2	1	1	1	2	1	1	1
3	4	2	2	1	3	2	1	1	3	1	2	1	2	4	3	2	5	1	3	3	3	3	2	2	3	2	2	3	4	4	1	2	1	1	1	1	1	2	2	2	1	2	2	2	1	2	1	2	2
3	4	2	1	2	3	2	1	1	5	3	2	2	2	3	1	1	3	1	1	3	2	3	2	2	2	3	2	4	5	4	1	1	1	2	2	2	3	1	2	1	1	2	1	1	1	1	1	3	4
3	4	2	1	3	5	5	1	3	1	1	3	1	1	1	1	5	3	1	1	3	3	4	4	3	3	3	3	3	4	4	1	5	2	1	5	2	1	3	1	2	1	2	3	4	1	4	4	1	5
3	4	2	1	2	3	3	1	5	1	1	2	1	1	5	1		3	1	1	3	1	3	3	2	2	1	2	3	3	4	2	1	1	2	3	1	2	2	2	2	1	2	3	2	3	2	2	2	2
3	4	2	1	1	1	3	1	1	1	1	4	1	1	1	1	1	4	1	3	3	3	1	3	1	3	3	3	4	5	5		1	1	2	3	1	3	2	4	3	2	3	4	1	2	2	1	4	1
3	5	1	1	3	1	1	1	1	1	1	1	1	1	1	1	1	2	3	2	2	4	4	3	2	3	4	4	4	2	5		4	2	1	4	2	1	2	1	3	1	2		1	3	2	4	2	4
3	5	1	2	5	5	5	1	1	2	2	3	1	2	2	3		1	1	1	3	2	5	5	3	2	2	5	2	5	5	1	5	5	5	5	5	5	2	1	1	1	1	1	1	2	2	1	1	1
3	5	1	1	2	2	4	1	3	5	3	2	2	3	2	1		5	1	1	3	3	3		2	2	2	2	4	4	4	1	3	4	2	4	5	3	2	3	2	2	1	1	2	1	1	3	3	4
3	5	1	2	3	2	2	1	1	1	1	3	1	1	1	1		5	1	1	4	3	2	2	2	3	1	3	4	4	3	1	1	2	2	2	2	3	1	2	1	1	2	1	1	1	1	2	2	3
3	5	1	2	5	5	4	1	1	1	1	3	1	1	2	1		5	1	1	3	4	3	5	3	3	3	3	4	3	4	1	1	1	1	5	1	1	1	1	2	1	1	1	1	1	2	1	1	1
3	5	1	2	3	1	2	3	3	1	1	4	1	1	2	1		3	2	1	3	3	2	2	3	2	2	4	5	4	4		1	2	3	2	4	2	2	2	2	2	2	2	1	2	3	2	2	3
3	5	1	2	3	1	3	1	2	1	1	2	1	1	1	1	1	4	1	2	3	4	3	3	3	3	3	2	3	2	2	1	1	1	1	3	1	1	2	1	1	1	1	1	1	1	1	1	1	1
3	5	1	1	1	1	1	1	1	1	1	1	1	1	2	1	2	2	2	2	1	1	3	2	1	2	2	2	2	2	2	1	2	1	1	1	1	1	1	2	1	1	2	2	1	1	2	1	1	1
3	5	1	2	2	2	2	1	1	1	1	1	1	1	1	1		5	1	1	1	1	3	2	3	3	2	3	3	3	2	1	1	1	1	2	2	1	2	1	1	1	1	2	2	2	2	3	1	2
3	5	1	1	3	3	4	1	5	1	1	5	1	5	5	1		4	1	1	5	5	5	4	4	3	4	2	4	5	5	1	1	1	2	1	1	2	1	1	1	1	1	1	1	1	1	1	1	1
3	5	1	2	3	2	2	1	2	1	1	2	1	1	2	1		5	3	1	2	2	3	3	2	3	3	2	2	3	3	1	1	2	2	3	3	3	2	1	2	1	1	1	1	1	1	2	2	2
3	5	1	1	2	3	5	1	2	1	2	2	1	1	1	1		2	3	5	3	3	3	2	3	3	3	3	3	3	3	1	3	3	3	4	4	4	1	1	1	1	1	2	2	2	2	2	2	2
3	5	1	1	3	5	4		5	2	2	3	1	1	3	1		5	2	2	5	4	5	5	5	5	5	5	5	5	5	1	2	2	3	2	2	4	2	1	2	2	1	2	2	1	1	2	2	2
3	5	1	1	3	3	3	1	3	3	3	3	3	3	3	1		5	4	2	3	3	3	3	4	4	4	4	4	4	4	1	3	3	3	4	4	4	1	1	1	1	1	1	1	1	1	2	3	4
3	5	1	2	2	3	2	1	2	1	1	1	1	1	2	1		2	2	1	3	1	2	2	1	1	1	1	1	2	2	1	1	1	1	2	2	3	2	2	2	1	2	2	2	1	3	2	3	3
3	5	1	2	2	2	2	2	2	2	3	3	1	1	2	2	2	3	2	2	1	1	1	2	1	2	2	2	2	3	3	1	2	2	1	4	4	1	2	1	1	1	2	1	1	1	1	2	2	1
3	5	1	2	5	3	5	1	4	2	1	2	1	1	2	1		4	1	2	2	2	2	2	2	3	1	3	4	5	5	2	2	1	3	2	3	3	1	2	2	1	1	1	1	1	1	2	2	2
3	5	1	2	2	2	2	1	1	1	1	1	1	1	1	1		5	3	2	4	1	3	2	1	2	2	1	3	4	4	1	1	3	1	1	2	1	1	2	2	1	1	2	1	2	2	1	1	1
3	5	1	2	2	5	5	1	1	1	1	1	1	1	4	1		5	3	2	4	4	4	5	3	3	2	3	4	5	5	1	5	1	1	5	1	1	4	3	4	1	3	2	5	3	4	3	1	5
3	5	1	1	2	2	5	1	1	1	1	2	2	1	1	1		5	1	1	3	2	3	2	3	3	2	4	3	2	1	1	3	4	5	5	5	5	2	2	4	1	3	2	1	2	3	3	3	5
3	5	1	1	2	5	5	1	3	1	1	2	1	1	1	1		5	1	1	3	3	4	3	2	2	3	3	2	1	2	1	2	4	5	2	4	5	1	2	2	1	2	2	2	2	2	4	5	4
3	5	1	1	3	5	5	1	1	1	1	2	1	1	1	1		5	1	1	1	3	3	3	3	4	5	4	3	2	1	1	1	1	1	1	2	1	1	1	1	1	1	1	2	1	2	2	1	2
3	5	1	2	2	3	4	1	4	3	3	2	1	1	2	1		2	1	1	3	3	3	3	2	3	1	3	4	5	5		4	2	1	3	2	1	3	1	3	2	2	3	2	2	1	4	2	4
3	5	1	1	4	2	3	1	3	1	3	3	2	1	4	1		3	3	2	3	3	1	3	3	2	2	2	3	4	4	1	2	3	3	3	5	5	1	1	1	1	1	1	1	1	1	4	5	3
3	5	1	2	4	1	3	1	4	4	3	2	2	2	5	2		5	1	1	1	5	4	3	3	3	2	3	4	4	5	1	4	4	4	4	4	4	1	1	1	1	1	1	1	1	1	2	3	4
3	5	1	1	5	3	5	1	3	1	1	2	1	1	3	1		4	4	2	1	1	1	5	2	2	2	2	2		5	2	1	1	1	1	1	1	1	1	1	1	1	1	1	2	2	1	1	1
3	5	2	1	2	2	1	1	4	2	2	2	1	1	1	1		4	1	1	1	2	2	2	1	1	1	1	2	3	2	2	3	1	1	4	2	3	1	2	1	1	2	2	1	1	2	3	2	5
3	5	2	2	3	2	3	1	2	1	1	2	1	1	1	1	1	4	1	3	3	3	3	2	2	2	2	2	2	3	3	1	1	1	1	2	1	1	2	3	1	1	1	2	2	1	1	1	1	2
3	5	2	2	2	1	2	1	2	1	2	1	1	1	1	1		5	1	3	3	3	3	3	3	2	2	4	4	4	3	1	1	1	1	2	1	1	2	2	3	2	2	2	2	1	1	2	1	1
3	5	2	1	3	3	4	1	3	1	2	1	1	1	3	1		4	1	1	3	3	4	4	3	3	3	3	5	2	4	1	1	2	1	2	2	3	2	1	1	1	1	1	1	1	1	2	2	3
3	5	2	1	1	3	3	1	2	1	2	1	1	1	1	1		5	2	1	1	1	1	1	2	2	1	3	3	5	5	1	2	1	1	3	1	2	2	3	2	1			1	1	1	1	1	5
3	5	2	2	3	1	4	1	5	1	1	2	1	1	2	1	1	4	2	3	2	3	3	5	2	3	2	4	4	3	1	1	1	1	1	3	1	1	1	1	2	1	3	2	2	1	1	1	1	3
3	5	2	2	2	1	1	1	3	1	1	1	1	1	3	1		4	3	1	1	3	1	2	1	2	1	3	2	2	4	1	1	1	2	5	1	3	2	2	2	1	2	2	2	2	1	2	2	4
3	5	2	1	3	3	2	1	1	1	1	3	1	1	1	1		4	1	2	3	1	3	2	2	2	1	2	3	4	4	1	1	2	2	1	2	2	2	2	2	1	2	2	1	1	2	2	2	2
3	5	2	1	5	3	3	2	4	3	5	2	1	1	2	1	1	3	1	1	3	3	1	2	1	1	1	2	3	4	5		1	1	1	3	4	2	3	2	2	1	2	2	2	2	2	3	2	1
3	5	2	1	2	2	3	1	2	2	2	5	2	2	2	1	2	4	4	3	3	4	4	3	2	3	3	2	4	5	5	2	3	1	1	4	1	1	2	2	2	1	1	1	2	3	3	2	2	2
3	5	2	1	1	1	1	1	1	1	1	1	1	1	1	1		2	2	3	3	1	1	1	1	2	2	2	2	1	1		2	1	3	3	1	3	2	2	2	1	2	1	2	1	3	2	2	2
3	5	2	2	3	1	2	1	2	1	1	1	1	1	1	1		5	1	1	1	1	1	1	2	4	3	4	4	2	2	1	1	1	1	1	1	1	2	1	2	1	2	1	1	1	2	1	2	3
3	5	2	2	3	2	4	3	5	2	2	5	3	2	5	1		4	3	2	3	3	3	3	3	3	2	4	4	4	4	1	1	1	1	2	1	1	2	1	1	1	2	1	2	1	3	2	1	3
3	5	2	2	2	1	1	1	3	1	1	1	1	1	1	1		5	1	1	1	1	1	2	1	1	1	1	3	4	4		1	1	1	1	1	1	1	1	2	1	1	1	1	1	1	1	1	1
3	5	2	1	3	2	3	1	3	2	2	2	1	1	1	1	1	5	1	1	1	1	1	2	2	2	2	2	3	3	3	1	1	1	1	1	1	1	2	2	2	1	2	2	1	1	1	1	1	2
3	5	2	2	4	3	2	1	3	1	1	2	1	1	1	1	1	5	1	1	3	3	3	2	2	2	2	2	3	3	4	1	1			1		2	2	2	1	1	2	1	1	1	1	1	1	3
3	5	2	1	2	2	2	5	5	1	1	1	1	1	3	1	1	4	1	1	3	3	3	2	2	2	2	2	2	2	2		5	1	3	5	1	5	2	3	2	1	2	1	2	1	2	1	2	2
3	5	2	1	1	3	2	3	2	1	1	1	1	1	1	1	1	3	1	4	1	1		3	2	2	2	2	3	3	3	1	2	1	2	1	1	2	2	2	1	1	2	1	2	1	2	1	2	1
3	5	2	2	3	2	3	1	2	1	1	1	1	1	2	1		5	1	1	1	1	1	1	2	4	3	4	4	4	2	1	1	1	1	2	1	1	3	2	3	1	1	3	1	2	2	1	1	2
3	5	2	1	2	2	1	1	1	1	1	1	1	1	1	1	3	2	1	2	1	1	1	1	1	2	1	2	2	2	2	1	3	1	1	4	4	3	1	1	2	1	2	1	1	1	1	2	1	3
3	5	2	1	2	2	5	1	3	1	2	2	1	1	1	1		4	3	2	3	3	4	3	2	3	2	4	3	3	5	1	1	1	1	1	1	1	2	2	2	1	2	2	2	1	2	1	1	2
3	5	2	1	2	1	3	1	1	2	1	1	1	1	1	1		2	1	1	3	1	2		2	2	1	3	2	2	3		1	1	1	2	1	3	2	1	2	1	2	2	1	1	2	1	1	1
3	5	2	1	2	5	4	5	5	2	2	5	1	2	5	1		4	1	2	3	2	4	2	1	2	1	2	3	5	5	1	3	1	5				2	2	2	1	1	1	1	1	1	2	2	2
3	5	2	1	5	2	4	1	3	1	2	3	4	1	2	1		5	1	1	4	5	4	2	4	4	4	4	4	4	4		1	2	3			3	2	1	2	1	2	2	1	1	2	1	1	1
3	5	2	2	4	3	4	1	1	1	1	2	1	1	1	1		5	4	3	3	4	4	3	3	4	2	4	4	2	3		1	1	1	1	1	1	2	1	1	1	1	1	1	1	1	1	2	2
3	5	2	2	3	1	5	1	1	1	1	2	1	1	1	1	1	4	3	3	2	3	3	2	2	3	2	3	3	2	2	1	1	1	1	2	1	1	2	1	3	1	2	2	1	1	1	1	1	5
[truncated: 39 more columns]
